# Supplementary material for: Genomic Insights into Winter Wheat Breeding for Severely Cold Climates
Source: Int J Mol Sci. 2026 Feb 5;27(3):1568. doi: 10.3390/ijms27031568 (PMC12898387; doi:10.3390/ijms27031568)
Supplement: Supplementary file 1 [file ijms-27-01568-s001.zip › ijms-4045190-Supplementary_Tables.xlsx]

## Sheet: Table_S1
bestAccession	bestName	location	length	geneScore	GeneID	GeneName	Chromosome	TraitsAffected	Phenotype
TRAESCS2A02G268300	BAM1	2A:430950872	4111	3296.85	TRAESCS2A02G268300	BAM1	2A	GRWT (exact), amylose content, callus induction, chalky endosperm, chlorophyll content, cold tolerance, floral organ number, fruit shape, fruit size, inflorescence size, leaf position, leaf shape, meristem identity, oxidative stress, root length, salt sensitivity, seed texture, shoot meristem development, starch content, stomatal opening, stomatal resistance, sucrose content, sugar content, vascu…	06F29A5A, 087D4F42, 0F72EE96, 16D74889, 1C7648D3, 22907F48, 31A85A2A, 331342A6, 7774DD6C, 7F95FFF4, AA6ECB74, DA4E2534, DB6A66D8, DD3D30BE, F1D8A958
TRAESCS2A02G269700	TRAESCS2A02G269700	2A:436720645	788	327.89	TRAESCS2A02G269700	TRAESCS2A02G269700	2A	SALTTL (exact), cell membrane stability, chlorophyll content, cold tolerance, drought tolerance, oxidative stress, plant height	NA
TRAESCS2A02G270200	WRKY11	2A:438299464	1430	8210.5	TRAESCS2A02G270200	WRKY11	2A	0000386, GRLG (exact), GRWT (exact), Grain texture, IAA content (exact), SALTTL (exact), TGRWT (exact), chlorophyll content, cold tolerance, drought tolerance, genic male sterility, germination rate, grain protein content, grain shattering, grain size, grain width, grain yield per plant, harvest index, heat tolerance, heterosis, hydrogen peroxide content, lateral root number, leaf chlorophyll con…	SDS sedimentation, clim-bio1, grain hardness, head wax, spike shattering, stripe rust reaction type T1
TRAESCS2A02G271300	LBD42	2A:443644759	1415	6436.69	TRAESCS2A02G271300	LBD42	2A	0000386, GRWT (exact), Grain texture, SALTTL (exact), TGRWT (exact), cell membrane stability, chlorophyll content, cold tolerance, drought tolerance, female sterility, germination rate, grain width, harvest index, lignin content, nitrate uptake, nitrogen content, oxidative stress, photosynthetic rate, plant height, pollen sterility, proline content, relative growth rate, root length, root volume,…	SDS sedimentation, grain hardness, head wax, lodging degree
TRAESCS2A02G272300	TRAESCS2A02G272300	2A:445749789	841	741.85	TRAESCS2A02G272300	TRAESCS2A02G272300	2A	GRLG (exact), GRWT (exact), SALTTL (exact), cell membrane stability, chlorophyll content, cold tolerance, days to flowering trait, days to heading, drought tolerance, glume color, grain protein content, grain volume, leaf length, leaf number, meristem identity, oxidative stress, phyllochron, plant height, protein content, root length, root weight, spikelet number, stem elongation, tiller number	flowering date, heading date
TRAESCS2A02G272800	TRAESCS2A02G272800	2A:446668574	3240	855.6	TRAESCS2A02G272800	TRAESCS2A02G272800	2A	SALTTL (exact), chlorophyll fluorescence induction kinetics, cold tolerance, drought sensitivity, drought tolerance, leaf rolling, light sensitivity, male sterility, non photochemical quenching, other miscellaneous trait, photochemical quenching, root length	clim-pet1, clim-pet2
TRAESCS2A02G274400	TRAESCS2A02G274400	2A:450534656	1803	707.09	TRAESCS2A02G274400	TRAESCS2A02G274400	2A	SALTTL (exact), cold tolerance, drought sensitivity, drought tolerance, male sterility, root length	NA
TRAESCS2A02G282600	TRAESCS2A02G282600	2A:473600695	332	304.2	TRAESCS2A02G282600	TRAESCS2A02G282600	2A	IAA content (exact), SALTTL (exact), cell membrane stability, chlorophyll content, cold tolerance, drought tolerance, oxidative stress, plant height, root length	NA
TRAESCS2A02G283800	CBT	2A:475869942	8221	2239.19	TRAESCS2A02G283800	CBT	2A	SALTTL (exact), chlorophyll content, cold tolerance, days to flowering trait, germination rate, leaf chlorophyll content, leaf relative water content, photosynthetic rate, plant height, proline content, stem elongation, stomatal resistance, wheat stripe rust disease resistance	DTFplantingLoc2008, stripe rust severity
TRAESCS2A02G284100	TRAESCS2A02G284100	2A:476218525	4274	467.17	TRAESCS2A02G284100	TRAESCS2A02G284100	2A	SALTTL (exact), cell membrane stability, chlorophyll content, cold tolerance, drought tolerance, oxidative stress, plant height	NA
TRAESCS2A02G284500	TRAESCS2A02G284500	2A:477105634	3268	589.46	TRAESCS2A02G284500	TRAESCS2A02G284500	2A	cold tolerance, leaf rolling	NA
TRAESCS2A02G288000	ERF2	2A:493832187	2164	5093.6	TRAESCS2A02G288000	ERF2	2A	0000386, SALTTL (exact), callus induction, chlorophyll content, cold tolerance, days to flowering trait, drought tolerance, ethylene sensitivity, germination rate, harvest index, lateral root number, leaf senescence trait, lignin content, male sterility, nitrate uptake, nitrogen content, nitrogen recycling, organ identity, oxidative stress, photosynthetic rate, plant height, pollen fertility, pot…	59D844D8, SDS sedimentation, flag leaf stay-green period, flowering date, head wax, stripe rust reaction type T1, stripe rust severity, stripe rust severity T1
TRAESCS2B02G084100	XA21	2B:47154993	2729	411.57	TRAESCS2B02G084100	XA21	2B	cold tolerance, lateral root number, root number	NA
TRAESCS2B02G085400	PEG8	2B:47636033	5116	1826.93	TRAESCS2B02G085400	PEG8	2B	chlorophyll fluorescence induction kinetics, cold tolerance, leaf rolling, light sensitivity, non photochemical quenching, other miscellaneous trait, photochemical quenching, root morphology trait	LRDpBZ75, clim-aet12
TRAESCS2B02G130500	TRAESCS2B02G130500	2B:97933152	769	494.74	TRAESCS2B02G130500	TRAESCS2B02G130500	2B	SALTTL (exact), cell membrane stability, chlorophyll content, cold tolerance, drought tolerance, leaf rolling, oxidative stress	NA
TRAESCS2B02G131100	nep2	2B:98254024	1485	253.22	TRAESCS2B02G131100	nep2	2B	cold tolerance, leaf rolling, seed dormancy, seed maturation	NA
TRAESCS2B02G131200	TRAESCS2B02G131200	2B:98255802	1540	494.91	TRAESCS2B02G131200	TRAESCS2B02G131200	2B	SALTTL (exact), cell membrane stability, chlorophyll content, cold tolerance, drought tolerance, leaf rolling, oxidative stress	NA
TRAESCS2B02G131300	TRAESCS2B02G131300	2B:98263715	1054	481.51	TRAESCS2B02G131300	TRAESCS2B02G131300	2B	SALTTL (exact), cell membrane stability, chlorophyll content, cold tolerance, drought tolerance, leaf rolling, oxidative stress	NA
TRAESCS2B02G132700	UGT29	2B:99247357	1717	576.5	TRAESCS2B02G132700	UGT29	2B	SALTTL (exact), cell membrane stability, chlorophyll content, cold tolerance, drought tolerance, leaf color, net photosynthetic rate, oxidative stress, photosynthetic rate, root length, seminal root length	NA
TRAESCS2B02G133700	TRAESCS2B02G133700	2B:100029874	305	343.2	TRAESCS2B02G133700	TRAESCS2B02G133700	2B	SALTTL (exact), cell membrane stability, chlorophyll content, cold tolerance, drought tolerance, oxidative stress, plant height	NA
TRAESCS2B02G134100	TRAESCS2B02G134100	2B:100325271	2071	468.02	TRAESCS2B02G134100	TRAESCS2B02G134100	2B	GRLG (exact), GRWT (exact), SALTTL (exact), TGRWT (exact), cold tolerance, cytoplasmic male sterility, drought tolerance, female sterility, floral organ identity, grain size, grain width, harvest index, heterosis, lateral root number, leaf length, leaf rolling, male sterility, meristem identity, organ identity, pericarp color, plant height, root dry weight, root hair length, root number, seed coa…	NA
TRAESCS2B02G134200	GH3.9	2B:100334620	4027	850.04	TRAESCS2B02G134200	GH3.9	2B	auxin content, cold tolerance, lateral root number, other miscellaneous trait, plant height, root length, root morphology trait, root number	B800BC72, LRDpBZ75, clim-tmax1, clim-tmax12, plant height
TRAESCS2B02G135000	SRC2	2B:101453566	1343	2524.99	TRAESCS2B02G135000	SRC2	2B	100-grain dry weight, 100-grain fresh weight, GRLG (exact), GRWT (exact), SALTTL (exact), TGRWT (exact), anther length, chlorophyll content, cold tolerance, coleoptile length, days to heading, drought tolerance, ear weight, floral organ identity, grain dry weight, grain fresh weight, grain protein content, grain shattering, grain size, grain volume, grain width, leaf color, leaf length, leaf widt…	9E6A53C9, LRDpBZ75, clim-pet1, clim-pet11, clim-pet12, clim-pet2
TRAESCS2B02G135100	SRC2	2B:101486833	2510	2102.7	TRAESCS2B02G135100	SRC2	2B	cold tolerance, other miscellaneous trait, oxidative stress, root morphology trait	9E6A53C9, LRDpBZ75, clim-pet1, clim-pet11, clim-pet12, clim-pet2
TRAESCS2B02G135200	SRC2	2B:101541903	1145	1948.09	TRAESCS2B02G135200	SRC2	2B	cold tolerance, drought tolerance, male sterility, other miscellaneous trait, oxidative stress, protein content, root morphology trait, tillering ability	9E6A53C9, LRDpBZ75, clim-pet1, clim-pet11, clim-pet12, clim-pet2, whole grain protein
TRAESCS2B02G136800	SRC2	2B:104005025	605	1885.39	TRAESCS2B02G136800	SRC2	2B	cold tolerance, other miscellaneous trait, oxidative stress, root morphology trait	9E6A53C9, LRDpBZ75, clim-pet1, clim-pet11, clim-pet12, clim-pet2
TRAESCS2B02G137000	SRC2	2B:104051876	605	1859.19	TRAESCS2B02G137000	SRC2	2B	cold tolerance, other miscellaneous trait, oxidative stress, root morphology trait	9E6A53C9, LRDpBZ75, clim-pet1, clim-pet11, clim-pet12, clim-pet2
TRAESCS2B02G137500	VPY	2B:104301507	7989	668.48	TRAESCS2B02G137500	VPY	2B	GRWT (exact), cold tolerance, glume color, grain size, harvest index, lateral root number, leaf length, leaf number, leaf width, meristem identity, peduncle length, plant height, root length, root number, root weight, spikelet number, stem elongation, tiller number	NA
TRAESCS2D02G056500	SRC2	2D:22503046	1479	2080.43	TRAESCS2D02G056500	SRC2	2D	cold tolerance, other miscellaneous trait, oxidative stress, root morphology trait	9E6A53C9, LRDpBZ75, clim-pet1, clim-pet11, clim-pet12, clim-pet2
TRAESCS2D02G115400	TRAESCS2D02G115400	2D:64010988	305	412.66	TRAESCS2D02G115400	TRAESCS2D02G115400	2D	SALTTL (exact), cell membrane stability, chlorophyll content, cold tolerance, drought tolerance, oxidative stress	NA
TRAESCS2D02G115700	TRAESCS2D02G115700	2D:64157156	1789	504.95	TRAESCS2D02G115700	TRAESCS2D02G115700	2D	chlorophyll content, cold tolerance, cytoplasmic male sterility, drought tolerance, female sterility, floral organ identity, grain width, grain yield per plant, heterosis, lateral root number, leaf length, male sterility, meristem identity, organ identity, plant height, root number, seed coat color, spikelet number, stomatal resistance, transpiration rate	NA
TRAESCS2D02G115800	GH3.9	2D:64182690	4005	889.53	TRAESCS2D02G115800	GH3.9	2D	auxin content, cold tolerance, lateral root number, other miscellaneous trait, plant height, root length, root morphology trait, root number	B800BC72, LRDpBZ75, clim-tmax1, clim-tmax12, plant height
TRAESCS2D02G116900	PEI1	2D:65716772	1559	863.89	TRAESCS2D02G116900	PEI1	2D	cold tolerance, leaf rolling, protein content, rolled leaf, starch content	NA
TRAESCS2D02G118100	SRC2	2D:67442923	605	1946.81	TRAESCS2D02G118100	SRC2	2D	cold tolerance, other miscellaneous trait, oxidative stress, root morphology trait	9E6A53C9, LRDpBZ75, clim-pet1, clim-pet11, clim-pet12, clim-pet2
TRAESCS2D02G119600	SRC2	2D:68903785	1386	2123.66	TRAESCS2D02G119600	SRC2	2D	cold tolerance, other miscellaneous trait, oxidative stress, root morphology trait	9E6A53C9, LRDpBZ75, clim-pet1, clim-pet11, clim-pet12, clim-pet2
TRAESCS2D02G119700	SRC2	2D:68921584	2810	2148.17	TRAESCS2D02G119700	SRC2	2D	cold tolerance, other miscellaneous trait, oxidative stress, root morphology trait	9E6A53C9, LRDpBZ75, clim-pet1, clim-pet11, clim-pet12, clim-pet2
TRAESCS3A02G149000	CRF1	3A:132581440	1055	2444.26	TRAESCS3A02G149000	CRF1	3A	cold tolerance, other miscellaneous trait, oxidative stress, root length, seed size, starch mobilization, transpiration rate	clim-bio11, clim-gs tmax, clim-tmax10, clim-tmax11, clim-tmax12, clim-tmax2, clim-tmax5, clim-tmax9, clim-tmin12, clim-tmin2, clim-tmin4, clim-tmin5, clim-tmin8
TRAESCS3A02G152200	BAK1	3A:142890247	4782	1497.19	TRAESCS3A02G152200	BAK1	3A	chlorophyll fluorescence induction kinetics, cold tolerance, days to flowering trait, light sensitivity, male sterility, non photochemical quenching, photochemical quenching, root morphology trait	DTFplantingSummerLocSweden2009, LRDpBZ75
TRAESCS3A02G354900	ATPLL2	3A:602851520	1551	1227.58	TRAESCS3A02G354900	ATPLL2	3A	chlorophyll content, cold tolerance, cytoplasmic male sterility, drought tolerance, germination rate, heterosis, lateral root length, male sterility, root length, stomatal opening	Mean(TLRL) ABA
TRAESCS3A02G357000	NFA2	3A:604998850	3084	2108.06	TRAESCS3A02G357000	NFA2	3A	bacterial disease response, cold tolerance, drought tolerance, male sterility, net photosynthetic rate, other miscellaneous trait, photosynthetic rate, seed dormancy, stomatal resistance, transpiration rate, water use efficiency	881CF6BC, avrRpt2, clim-aet1, clim-aet12, clim-aet3, clim-bio12, clim-bio15, clim-bio16, clim-bio17, clim-bio18, clim-bio9, clim-pet1, clim-pet10, clim-pet11, clim-pet12, clim-pet2, clim-pet3, clim-pet9, clim-prec10, clim-prec12, clim-prec8, clim-prec9, clim-tmax5, clim-tmax6
TRAESCS4A02G096900	APK1	4A:106342730	4010	912.9	TRAESCS4A02G096900	APK1	4A	chlorophyll content, chlorophyll fluorescence induction kinetics, cold tolerance, heat tolerance, light sensitivity, non photochemical quenching, oxidative stress, photochemical quenching, root length, root morphology trait, stomatal opening, stomatal resistance	LRDpBZ75
TRAESCS4A02G097000	XB3	4A:106580406	3059	1045.97	TRAESCS4A02G097000	XB3	4A	SALTTL (exact), cold tolerance, days to flowering trait, drought sensitivity, drought tolerance, male sterility, other miscellaneous trait, root length, root morphology trait	8E5A1D0F, DTF2, DTF3, aLRLpMRL125, clim-aet1, clim-pet1, clim-pet12, clim-pet2, clim-pet3
TRAESCS4A02G097900	HSP70	4A:109423420	3354	3520.88	TRAESCS4A02G097900	HSP70	4A	GRLG (exact), SALTTL (exact), auxin sensitivity, chlorophyll content, cold tolerance, drought tolerance, germination rate, grain shape, grain width, grain yield per plant, heat tolerance, heterosis, leaf chlorophyll content, leaf chlorosis, leaf color, leaf necrosis, leaf shape, leaf size, net photosynthetic rate, other miscellaneous trait, oxidative stress, photosynthetic rate, plant height, pro…	FA49D48E, LES, LY, RP GH, clim-aet4, clim-aet6, clim-bio1, clim-bio10, clim-tmax5, clim-tmax6, clim-tmin11, clim-tmin3, clim-tmin4, clim-tmin6, clim-tmin7, clim-tmin8, clim-tmin9
TRAESCS4A02G098300	GlcAT14C	4A:109848171	4067	600.02	TRAESCS4A02G098300	GlcAT14C	4A	Grain texture, SALTTL (exact), cold tolerance, drought sensitivity, drought tolerance, male sterility, protein content, root length	grain hardness, whole grain protein
TRAESCS4A02G098600	ERD2	4A:110636805	2562	6975.79	TRAESCS4A02G098600	ERD2	4A	SALTTL (exact), aphid resistance, auxin sensitivity, chlorophyll content, cold tolerance, drought tolerance, germination rate, grain yield per plant, heat tolerance, heterosis, lateral root number, leaf chlorosis, leaf color, leaf shape, leaf size, net photosynthetic rate, other miscellaneous trait, oxidative stress, photosynthetic rate, plant height, proline content, reproductive growth time, ro…	LRDpBZ75, RP GH, aLRLpMRL125, clim-aet1, clim-aet12, clim-aet2, clim-aet4, clim-aet5, clim-bio1, clim-bio10, clim-bio11, clim-bio5, clim-bio6, clim-bio9, clim-pet1, clim-pet10, clim-pet11, clim-pet12, clim-pet2, clim-pet3, clim-pet9, clim-tmax1, clim-tmax10, clim-tmax11, clim-tmax12, clim-tmax2, clim-tmax4, clim-tmax5, clim-tmax6, clim-tmax7, clim-tmax8, clim-tmax9, clim-tmin1, clim-tmin11, clim-…
TRAESCS4A02G099300	ALY1	4A:111292086	3164	1796.04	TRAESCS4A02G099300	ALY1	4A	cold tolerance, days to flowering trait, days to heading, days to maturity, leaf size, other miscellaneous trait, root length, wheat stripe rust disease resistance	FT Field, Normalized Difference Vegetation Index, clim-bio10, clim-bio4, clim-pet1, clim-pet2, clim-tmax5, clim-tmax6, clim-tmin5, clim-tmin6, clim-tmin7, flowering date, heading date, maturity date (physiological), stripe rust reaction type, stripe rust reaction type T1, stripe rust severity, stripe rust severity T1
TRAESCS4A02G099400	AGD6	4A:111903751	3336	1442.23	TRAESCS4A02G099400	AGD6	4A	auxin sensitivity, cold tolerance, culm number, floral organ number, grain size, lignin content, male sterility, oxidative stress, phyllotaxy, pollen fertility, proline content, self-incompatibility	NA
TRAESCS4A02G100800	TRAESCS4A02G100800	4A:113324610	728	229.84	TRAESCS4A02G100800	TRAESCS4A02G100800	4A	cold tolerance, plant height	NA
TRAESCS4A02G437700	TCEA1	4A:707402915	755	363.97	TRAESCS4A02G437700	TCEA1	4A	GRWT (exact), SALTTL (exact), cell membrane stability, chlorophyll content, cold tolerance, cytoplasmic male sterility, drought tolerance, heterosis, male sterility, oxidative stress, seed coat color, seed dormancy	NA
TRAESCS4B02G270900	COX1	4B:546978796	1560	545.63	TRAESCS4B02G270900	COX1	4B	cold tolerance, cytoplasmic male sterility, male sterility	NA
TRAESCS4B02G273500	PSA	4B:551075195	1947	1802.62	TRAESCS4B02G273500	PSA	4B	Chl a (exact), GRWT (exact), chl b content (exact), chlorophyll fluorescence induction kinetics, cold tolerance, germination rate, heterosis, lateral root number, leaf curling, leaf size, light sensitivity, male sterility, non photochemical quenching, oxidative stress, photochemical quenching, pollen fertility, root number, seed coat color, seed dormancy, seedling vigor, sugar content, total solu…	NA
TRAESCS4B02G274200	LOS4	4B:552014074	3797	1170.47	TRAESCS4B02G274200	LOS4	4B	cold tolerance, other miscellaneous trait, root morphology trait, seed dormancy, seed viability	2BFC7C93, 482A2AE5, LRDpBZ75, clim-aet4, clim-bio1, clim-bio9, clim-tmax10, clim-tmax2, clim-tmax3, clim-tmax6
TRAESCS4B02G276100	TRAESCS4B02G276100	4B:555213842	1115	342.18	TRAESCS4B02G276100	TRAESCS4B02G276100	4B	GRWT (exact), cold tolerance, grain size, grain width, leaf rolling, starch content, tiller number	NA
TRAESCS4B02G318000	B1	4B:608623469	2129	1669.49	TRAESCS4B02G318000	B1	4B	SALTTL (exact), anthocyanin content, carotenoid content, cell membrane stability, chlorophyll content, cold tolerance, drought tolerance, flower color, leaf color, net photosynthetic rate, non photochemical quenching, oxidative stress, petal color, photochemical quenching, photosynthetic rate, root mass density, root morphology trait	182A1A01, 1A7F7668, 2B11000A, 3B475C98, 4A5CEF72, 4BDDB4B9, 50311B02, 70172FB1, 737CE2DF, 76F0B4D6, 77A7511E, 805C7728, 9C38B7B0, A4A4E5C2, AC02E2AE, AC724E0C, B6BC82AD, BF25F96F, C1269952, CD1EBDC1, DD266C64, DD3D30BE, E78C2BA9, EF92F924, FC7F46FA, Mean(LRD P) IAA, Mean(LRD R) IAA, Mean(LRR) C, PC2sc0
TRAESCS4D02G005000	RGI2	4D:2955007	3453	850.48	TRAESCS4D02G005000	RGI2	4D	cold tolerance, root meristem development, seed texture, stomatal resistance, water use efficiency	D28B0B8E
TRAESCS4D02G006100	BAM2	4D:3396041	4049	19468.3	TRAESCS4D02G006100	BAM2	4D	0000386, CO_321:0000048, Chl a (exact), FLFLWD (exact), GRLG (exact), GRWT (exact), Grain texture, RTSHRO (exact), SALTTL (exact), TGRWT (exact), amylose content, anther length, awn length, callus induction, carbohydrate content, chalky endosperm, chl b content (exact), chlorophyll content, chlorophyll fluorescence induction kinetics, cold tolerance, cytokinin content, days to flowering trait, da…	SDS sedimentation, flag leaf glaucousness, flag leaf stay-green period, flag leaf width, flowering date, grain fill duration, grain hardness, harvest index, head wax, heading date, leaf rust reaction type seedling (Race 1), lodging degree, maturity date (physiological), plant height, stem rust coefficient of infection, stem rust infection response, stripe rust reaction type, test weight, waxiness
TRAESCS4D02G006300	INRPK1	4D:3418552	3270	364.13	TRAESCS4D02G006300	INRPK1	4D	chlorophyll content, cold tolerance, drought tolerance, lateral root number, root number, transpiration rate	NA
TRAESCS5A02G391700	VRN1	5A:587411454	11962	3350.84	TRAESCS5A02G391700	VRN1	5A	0000386, GRLG (exact), GRWT (exact), Grain texture, SALTTL (exact), canopy temperature, chlorophyll content, cold tolerance, days to flowering trait, days to heading, drought tolerance, glume color, grain protein content, grain size, grain thickness, grain volume, grain width, harvest index, heat tolerance, heterosis, lateral root number, leaf chlorophyll content, leaf length, leaf number, leaf r…	Li, Ni, SDS sedimentation, flowering date, grain hardness, head wax, heading date, stripe rust reaction type
TRAESCS5A02G391800	MADS34	5A:588017833	6247	2338.92	TRAESCS5A02G391800	MADS34	5A	GRLG (exact), GRWT (exact), SALTTL (exact), TGRWT (exact), awn length, callus induction, chlorophyll content, cold tolerance, cytoplasmic male sterility, days to maturity, drought tolerance, female sterility, floral organ identity, glume color, grain width, heterosis, leaf length, leaf number, leaf senescence trait, leaf temperature, leaf width, lignin content, male sterility, meristem identity, …	flag leaf stay-green period, grain fill duration, stripe rust reaction type
TRAESCS5A02G393000	CLI1	5A:588871831	4656	2464.18	TRAESCS5A02G393000	CLI1	5A	SALTTL (exact), callus induction, cold tolerance, grain protein content, harvest index, lateral root number, leaf chlorosis, leaf necrosis, male sterility, meristem identity, nitrate uptake, oxidative stress, plant height, protein content, root length, root number, seed dormancy, seed maturation, seed weight, sporogenesis, stomatal opening	3CA3509F, 5EC8B422, 60210A5E, 633C8558, 7CD25543, 8209C9F7, 9655EE64, 9A19D6F5, AD642E36, BD566F85, D073D4FC
TRAESCS5B02G029300	SIS7	5B:29337289	2687	3333.79	TRAESCS5B02G029300	SIS7	5B	GRLG (exact), SALTTL (exact), abscisic acid content, abscisic acid sensitivity, acid sensitivity, arsenic concentration, callus induction, cell membrane stability, chlorophyll content, chlorophyll fluorescence induction kinetics, cold tolerance, drought tolerance, ethylene sensitivity, germination rate, grain size, harvest index, heat tolerance, leaf shape, leaf temperature, leaf weight, light se…	19FAD2F8, 2E5F0E8A, 6C3442E1, A614A38F, As75, B2B733B3, BA0F2F4F, DE3AD0CB, E76EEED9, Seed bank 133-91, clim-aet4, clim-bio1, clim-bio11, clim-bio2, clim-bio9, clim-tmax10, clim-tmax11, clim-tmax12, clim-tmax3, clim-tmin4
TRAESCS5D02G360200	RGA2	5D:439789872	3626	569.79	TRAESCS5D02G360200	RGA2	5D	GRLG (exact), GRWT (exact), cold tolerance, days to flowering trait, days to heading, drought tolerance, flag leaf angle, glume color, grain protein content, grain size, grain volume, leaf angle, leaf length, leaf number, meristem identity, phyllochron, plant height, protein content, root length, root number, root weight, spikelet number, stem elongation, tiller number	flowering date, heading date
TRAESCS5D02G360400	TT12	5D:440162879	2187	947.76	TRAESCS5D02G360400	TT12	5D	GRLG (exact), GRWT (exact), SALTTL (exact), TGRWT (exact), chlorophyll content, cold tolerance, cytoplasmic male sterility, drought tolerance, female sterility, flavonoid content, floral organ identity, grain size, grain width, grain yield per plant, harvest index, heterosis, lateral root number, leaf length, leaf rolling, male sterility, meristem identity, organ identity, pericarp color, plant h…	30FE9149, FB77B96A
TRAESCS6A02G066100	TRAESCS6A02G066100	6A:35471465	1163	284.73	TRAESCS6A02G066100	TRAESCS6A02G066100	6A	cold tolerance, plant height	NA
TRAESCS6A02G066900	EDS5	6A:35630053	7394	1585.6	TRAESCS6A02G066900	EDS5	6A	SALTTL (exact), chlorophyll fluorescence induction kinetics, cold tolerance, leaf chlorosis, light sensitivity, non photochemical quenching, photochemical quenching, plant height	46045135, E4066427
TRAESCS6D02G014600	AGL18	6D:6012843	7440	3855.01	TRAESCS6D02G014600	AGL18	6D	GRLG (exact), GRWT (exact), SALTTL (exact), TGRWT (exact), carotenoid content, chlorophyll content, cold tolerance, days to flowering trait, days to heading, drought tolerance, glume color, grain protein content, grain size, grain volume, harvest index, heterosis, leaf chlorophyll content, leaf length, leaf number, leaf relative water content, leaf width, male sterility, meristem identity, pedunc…	P, S, flowering date, heading date, leaf rust reaction type seedling (Race 1)
TRAESCS6D02G015500	XIAO	6D:6351577	2217	283.2	TRAESCS6D02G015500	XIAO	6D	cold tolerance, grain size, phosphorus uptake, starch content	NA
TRAESCS6D02G015800	EIX2	6D:6425195	1727	215.36	TRAESCS6D02G015800	EIX2	6D	cold tolerance	NA
TRAESCS6D02G015900	EIX2	6D:6426980	1109	375.03	TRAESCS6D02G015900	EIX2	6D	cold tolerance	NA
TRAESCS6D02G016100	EIX2	6D:6496165	5393	216.14	TRAESCS6D02G016100	EIX2	6D	cold tolerance, lateral root number, root number	NA
TRAESCS7A02G259000	TRAESCS7A02G259000	7A:250676132	2918	338.26	TRAESCS7A02G259000	TRAESCS7A02G259000	7A	SALTTL (exact), cell membrane stability, chlorophyll content, cold tolerance, drought tolerance, leaf color, net photosynthetic rate, oxidative stress, photosynthetic rate	NA
TRAESCS7A02G260900	FYF	7A:254390155	41844	7080.09	TRAESCS7A02G260900	FYF	7A	SALTTL (exact), allelopathic effect, cell membrane stability, chlorophyll content, cold tolerance, days to flowering trait, drought tolerance, floral organ identity, germination rate, glume color, grain protein content, heat tolerance, leaf color, leaf curling, leaf number, meristem identity, nitrate transport, nitrate uptake, organ identity, other miscellaneous trait, oxidative stress, petal num…	1ACA9EB6, 1CF8F905, 46979D73, 47170282, 6A272732, 6EC6A05E, 840F415D, AF90E69B, AFDF61DE, BD808620, D0D537A1, E0CFF35B, FT Field, LRDpBZ75, aLRLpMRL125, clim-aet4, clim-aet5, clim-aet6, clim-gs5
TRAESCS7A02G262400	NTF2	7A:258369332	2528	1508.33	TRAESCS7A02G262400	NTF2	7A	SALTTL (exact), cold tolerance, drought sensitivity, drought tolerance, male sterility, root length	NA
TRAESCS7B02G301100	LECRK2	7B:538125330	2902	363.62	TRAESCS7B02G301100	LECRK2	7B	SALTTL (exact), cell membrane stability, chlorophyll content, cold tolerance, drought tolerance, lateral root number, oxidative stress, root number, transpiration rate	NA
TRAESCS7B02G303700	PAF1	7B:544123223	9228	983.62	TRAESCS7B02G303700	PAF1	7B	cold tolerance, cytoplasmic male sterility, drought tolerance, female sterility, floral organ identity, grain width, heterosis, leaf length, male sterility, meristem identity, organ identity, spikelet number	9E51A8B2, 9E796307
TRAESCS7B02G306400	TRAESCS7B02G306400	7B:549602918	1241	237.38	TRAESCS7B02G306400	TRAESCS7B02G306400	7B	cold tolerance	NA
TRAESCS7B02G306500	PME1	7B:549930546	1030	1595.33	TRAESCS7B02G306500	PME1	7B	GRLG (exact), GRWT (exact), SALTTL (exact), TGRWT (exact), callus induction, chlorophyll content, chlorophyll fluorescence induction kinetics, cold tolerance, cytoplasmic male sterility, days to flowering trait, drought tolerance, female sterility, floral organ identity, grain size, grain width, grain yield per plant, harvest index, heterosis, lateral root number, leaf length, leaf rolling, leaf …	DTF3, FT16, LRDpBZ75, Trichome avg JA
TRAESCS7D02G018800	MLO	7D:8291679	41971	961.19	TRAESCS7D02G018800	MLO	7D	cold tolerance	DD3D30BE
TRAESCS7D02G019000	NIM1	7D:8353564	2967	5119.07	TRAESCS7D02G019000	NIM1	7D	GRWT (exact), SALTTL (exact), TGRWT (exact), anthocyanin content, aphid resistance, auxin sensitivity, blast disease resistance, carotenoid content, chlorophyll content, cold tolerance, drought tolerance, leaf necrosis, light sensitivity, net photosynthetic rate, other miscellaneous trait, oxidative stress, panicle length, panicle number, photosynthetic rate, plant fresh weight, plant height, pro…	43DDE547, 46045135, 5223259F, 5E4B3F27, 7D549951, 7F45AA9C, 864B63DE, E416CBEF, E761B762, F1B8716A, aLRLpMRL125, clim-bio2, clim-bio9, clim-gs9
TRAESCS7D02G020100	TRAESCS7D02G020100	7D:8699079	1172	397.38	TRAESCS7D02G020100	TRAESCS7D02G020100	7D	0000386, SALTTL (exact), cell membrane stability, chlorophyll content, cold tolerance, drought tolerance, oxidative stress	SDS sedimentation, head wax

## Sheet: Table_S2
Chr	SNP	Code	Pos	Ref	Alt	CHNUSWIN_FST
1A	1A_356284570	0	356284570	T	G	0.63639
1B	1B_608166738	0	608166738	G	C	0.609246
1B	1B_608225968	0	608225968	C	G	0.609246
1B	1B_665483738	0	665483738	T	C	0.652919
2A	2A_165680417	0	165680417	G	A	0.650755
2A	2A_246871726	0	246871726	T	C	0.612772
2A	2A_250917332	0	250917332	G	A	0.612772
2A	2A_255608256	0	255608256	C	T	0.612772
2A	2A_258702553	0	258702553	G	A	0.612772
2A	2A_264748348	0	264748348	C	T	0.612772
2A	2A_295204801	0	295204801	C	A	0.64656
2A	2A_333928457	0	333928457	A	G	0.612772
2A	2A_334994854	0	334994854	T	C	0.612772
2A	2A_337997710	0	337997710	C	T	0.612772
2A	2A_344187552	0	344187552	G	A	0.612772
2A	2A_366708627	0	366708627	G	A	0.64656
2A	2A_366747169	0	366747169	C	G	0.612772
2A	2A_440003852	0	440003852	G	A	0.612772
3B	3B_561252966	0	561252966	T	C	0.643023
3B	3B_561257093	0	561257093	T	C	0.643023
3B	3B_561260855	0	561260855	A	C	0.643023
3B	3B_561265667	0	561265667	C	G	0.643023
3B	3B_561273691	0	561273691	T	A	0.643023
3B	3B_561278554	0	561278554	C	T	0.643023
3B	3B_561283128	0	561283128	T	C	0.643023
3B	3B_561294802	0	561294802	G	T	0.643023
3B	3B_561297720	0	561297720	A	G	0.643023
3B	3B_561300846	0	561300846	A	G	0.643023
3B	3B_561306127	0	561306127	A	G	0.643023
3B	3B_561310784	0	561310784	T	C	0.643023
3B	3B_561315752	0	561315752	T	C	0.643023
3B	3B_561353382	0	561353382	A	C	0.643023
3B	3B_561364164	0	561364164	A	G	0.643023
3B	3B_561374559	0	561374559	G	A	0.643023
3B	3B_561402099	0	561402099	T	C	0.643023
3B	3B_561412333	0	561412333	T	G	0.643023
3B	3B_561426334	0	561426334	T	C	0.643023
3B	3B_561431692	0	561431692	T	G	0.643023
3B	3B_561444171	0	561444171	C	G	0.643023
3B	3B_561453727	0	561453727	A	G	0.643023
3B	3B_561478895	0	561478895	T	C	0.643023
3B	3B_561488227	0	561488227	T	G	0.643023
3B	3B_561491135	0	561491135	A	C	0.643023
3B	3B_561498774	0	561498774	A	G	0.643023
3B	3B_561504391	0	561504391	C	T	0.643023
3B	3B_561509105	0	561509105	T	C	0.643023
3B	3B_561512051	0	561512051	A	G	0.612631
3B	3B_561528603	0	561528603	T	G	0.643023
3B	3B_561534005	0	561534005	T	C	0.643023
3B	3B_561536264	0	561536264	G	C	0.643023
3B	3B_561589792	0	561589792	A	G	0.643023
3B	3B_561596131	0	561596131	T	C	0.643023
3B	3B_561606584	0	561606584	T	A	0.643023
3B	3B_561635698	0	561635698	C	T	0.672958
3B	3B_561643609	0	561643609	C	T	0.643023
3B	3B_561663711	0	561663711	T	C	0.643023
3B	3B_561711042	0	561711042	T	C	0.643023
3B	3B_561756780	0	561756780	T	A	0.643023
3B	3B_561819701	0	561819701	T	C	0.643023
3B	3B_561854967	0	561854967	G	T	0.643023
3B	3B_561857746	0	561857746	T	C	0.643023
3B	3B_561881693	0	561881693	A	G	0.643023
3B	3B_561902522	0	561902522	G	A	0.643023
3B	3B_561912344	0	561912344	T	C	0.643023
3B	3B_561917412	0	561917412	A	T	0.643023
3B	3B_561931591	0	561931591	A	G	0.612631
3B	3B_561935454	0	561935454	T	C	0.643023
3B	3B_561942062	0	561942062	T	C	0.643023
3B	3B_561945227	0	561945227	G	C	0.643023
3B	3B_561948965	0	561948965	T	C	0.643023
3B	3B_561959337	0	561959337	G	A	0.643023
3B	3B_561961365	0	561961365	A	G	0.643023
3B	3B_561965388	0	561965388	T	C	0.643023
3B	3B_561973158	0	561973158	T	C	0.643023
3B	3B_561977979	0	561977979	C	T	0.643023
3B	3B_561986485	0	561986485	A	C	0.643023
3B	3B_561989207	0	561989207	A	G	0.672958
3B	3B_561993471	0	561993471	T	C	0.672958
3B	3B_562002320	0	562002320	T	C	0.672958
3B	3B_562009144	0	562009144	G	A	0.643023
3B	3B_562010577	0	562010577	T	C	0.612631
3B	3B_562017033	0	562017033	A	G	0.612631
3B	3B_562029922	0	562029922	T	C	0.612631
3B	3B_562045608	0	562045608	T	C	0.643023
3B	3B_562052649	0	562052649	T	G	0.643023
3B	3B_562057450	0	562057450	T	C	0.643023
3B	3B_562061858	0	562061858	T	G	0.643023
3B	3B_562066885	0	562066885	T	C	0.643023
3B	3B_562070468	0	562070468	T	C	0.643023
3B	3B_562077717	0	562077717	A	G	0.612631
3B	3B_562093509	0	562093509	A	G	0.643023
3B	3B_562096615	0	562096615	T	G	0.643023
3B	3B_562102994	0	562102994	C	G	0.643023
3B	3B_562107945	0	562107945	T	C	0.643023
3B	3B_562109654	0	562109654	G	A	0.643023
3B	3B_562112414	0	562112414	T	C	0.672958
3B	3B_562117146	0	562117146	T	A	0.643023
3B	3B_562123074	0	562123074	C	G	0.643023
3B	3B_562128150	0	562128150	T	A	0.643023
3B	3B_562133070	0	562133070	T	C	0.672958
3B	3B_562137960	0	562137960	A	T	0.643023
3B	3B_562141196	0	562141196	G	A	0.643023
3B	3B_562143599	0	562143599	C	T	0.643023
3B	3B_562146249	0	562146249	T	C	0.643023
3B	3B_562148551	0	562148551	A	G	0.643023
3B	3B_562151376	0	562151376	T	C	0.672958
3B	3B_562157297	0	562157297	A	G	0.672958
3B	3B_562161769	0	562161769	T	G	0.672958
3B	3B_562168514	0	562168514	A	G	0.643023
3B	3B_562173782	0	562173782	A	G	0.643023
3B	3B_562176722	0	562176722	G	T	0.612631
3B	3B_562197837	0	562197837	A	C	0.612631
3B	3B_562207666	0	562207666	T	C	0.643023
3B	3B_562225236	0	562225236	C	T	0.643023
3B	3B_562240584	0	562240584	G	A	0.672958
3B	3B_562246340	0	562246340	A	G	0.672958
3B	3B_562251528	0	562251528	A	G	0.643023
3B	3B_562264440	0	562264440	A	C	0.643023
3B	3B_562271720	0	562271720	T	C	0.643023
3B	3B_562281365	0	562281365	A	G	0.643023
3B	3B_562284261	0	562284261	T	A	0.643023
3B	3B_562298995	0	562298995	A	C	0.672958
3B	3B_562301693	0	562301693	G	A	0.672958
3B	3B_562305210	0	562305210	G	A	0.672958
3B	3B_562323939	0	562323939	A	G	0.643023
3B	3B_562337219	0	562337219	G	A	0.643023
3B	3B_562363240	0	562363240	C	G	0.672958
3B	3B_562374164	0	562374164	A	G	0.643023
3B	3B_562381359	0	562381359	C	A	0.672958
3B	3B_562383997	0	562383997	T	C	0.643023
3B	3B_562394237	0	562394237	A	G	0.643023
3B	3B_562398118	0	562398118	A	G	0.672958
3B	3B_562407856	0	562407856	T	C	0.672958
3B	3B_562418306	0	562418306	T	A	0.672958
3B	3B_562439885	0	562439885	T	C	0.672958
3B	3B_562461232	0	562461232	T	C	0.643023
3B	3B_562511488	0	562511488	T	C	0.643023
3B	3B_562528503	0	562528503	G	A	0.643023
3B	3B_562547760	0	562547760	G	A	0.643023
3B	3B_562554580	0	562554580	A	G	0.643023
3B	3B_562573095	0	562573095	C	T	0.643023
3B	3B_562594041	0	562594041	A	G	0.643023
3B	3B_562622694	0	562622694	G	C	0.643023
3B	3B_562643563	0	562643563	C	T	0.643023
3B	3B_562652387	0	562652387	A	G	0.612631
3B	3B_562661874	0	562661874	T	C	0.643023
3B	3B_562675183	0	562675183	A	G	0.643023
3B	3B_562698667	0	562698667	G	A	0.643023
3B	3B_562725910	0	562725910	T	G	0.643023
3B	3B_562758855	0	562758855	A	C	0.612631
3B	3B_562772029	0	562772029	A	G	0.612631
3B	3B_562778255	0	562778255	C	G	0.643023
3B	3B_562806308	0	562806308	T	C	0.643023
3B	3B_562812877	0	562812877	G	A	0.643023
3B	3B_562816672	0	562816672	A	G	0.643023
3B	3B_562819789	0	562819789	A	C	0.643023
3B	3B_562828459	0	562828459	T	C	0.643023
3B	3B_562834311	0	562834311	T	C	0.643023
3B	3B_562850240	0	562850240	A	G	0.612631
3B	3B_562860238	0	562860238	G	A	0.643023
3B	3B_562890020	0	562890020	T	C	0.643023
3B	3B_562914639	0	562914639	T	C	0.643023
3B	3B_562918931	0	562918931	T	C	0.643023
3B	3B_562921603	0	562921603	A	G	0.643023
3B	3B_562924016	0	562924016	T	C	0.643023
3B	3B_562928786	0	562928786	T	C	0.643023
3B	3B_562935449	0	562935449	G	A	0.643023
3B	3B_562941273	0	562941273	T	C	0.643023
3B	3B_562944455	0	562944455	A	G	0.643023
3B	3B_562947574	0	562947574	G	T	0.643023
3B	3B_562951448	0	562951448	A	T	0.643023
3B	3B_562955734	0	562955734	A	G	0.643023
3B	3B_562963261	0	562963261	G	A	0.643023
3B	3B_562983558	0	562983558	T	C	0.643023
3B	3B_562985417	0	562985417	T	C	0.643023
3B	3B_562987309	0	562987309	G	T	0.643023
3B	3B_562989541	0	562989541	A	G	0.643023
3B	3B_562992441	0	562992441	T	C	0.643023
3B	3B_563010880	0	563010880	A	G	0.643023
3B	3B_563019417	0	563019417	T	C	0.643023
3B	3B_563030745	0	563030745	T	C	0.643023
3B	3B_563036274	0	563036274	T	C	0.643023
3B	3B_563038679	0	563038679	T	C	0.643023
3B	3B_563044867	0	563044867	C	T	0.643023
3B	3B_563049996	0	563049996	G	T	0.643023
3B	3B_563055389	0	563055389	T	C	0.643023
3B	3B_563066626	0	563066626	A	G	0.643023
3B	3B_563072557	0	563072557	T	C	0.643023
3B	3B_563079656	0	563079656	A	G	0.612631
3B	3B_563083754	0	563083754	A	G	0.643023
3B	3B_563089418	0	563089418	T	C	0.643023
3B	3B_563094651	0	563094651	A	G	0.612631
3B	3B_563098723	0	563098723	A	G	0.643023
3B	3B_563101979	0	563101979	T	C	0.643023
3B	3B_563116426	0	563116426	A	G	0.643023
3B	3B_563119894	0	563119894	A	C	0.643023
3B	3B_563122451	0	563122451	A	G	0.643023
3B	3B_563124361	0	563124361	T	C	0.643023
3B	3B_563130886	0	563130886	C	G	0.643023
3B	3B_563136829	0	563136829	T	G	0.643023
3B	3B_563144005	0	563144005	T	C	0.643023
3B	3B_563146927	0	563146927	A	G	0.643023
3B	3B_563149709	0	563149709	A	G	0.643023
3B	3B_563154493	0	563154493	A	T	0.612631
3B	3B_563160282	0	563160282	T	C	0.643023
3B	3B_563167542	0	563167542	A	G	0.643023
3B	3B_563171562	0	563171562	A	G	0.643023
3B	3B_563174484	0	563174484	A	G	0.643023
3B	3B_563179977	0	563179977	G	A	0.643023
3B	3B_563198286	0	563198286	G	A	0.612631
3B	3B_563210613	0	563210613	A	G	0.643023
3B	3B_563218749	0	563218749	A	C	0.612631
3B	3B_563222522	0	563222522	C	T	0.612631
3B	3B_563225890	0	563225890	T	C	0.643023
3B	3B_563231847	0	563231847	A	G	0.643023
3B	3B_563234771	0	563234771	G	A	0.643023
3B	3B_563240365	0	563240365	T	G	0.643023
3B	3B_563261701	0	563261701	C	T	0.643023
3B	3B_563266313	0	563266313	T	C	0.643023
3B	3B_563269037	0	563269037	T	G	0.643023
3B	3B_563271767	0	563271767	T	C	0.643023
3B	3B_563278242	0	563278242	A	G	0.643023
3B	3B_563308896	0	563308896	C	G	0.643023
3B	3B_563314213	0	563314213	T	C	0.643023
3B	3B_563321533	0	563321533	A	G	0.643023
3B	3B_563325866	0	563325866	C	T	0.643023
3B	3B_563329775	0	563329775	C	A	0.643023
3B	3B_563351334	0	563351334	T	C	0.643023
3B	3B_563359860	0	563359860	G	T	0.612631
3B	3B_563366322	0	563366322	C	G	0.652919
3B	3B_563371217	0	563371217	G	A	0.643023
3B	3B_563380085	0	563380085	C	T	0.643023
3B	3B_563391166	0	563391166	T	C	0.612631
3B	3B_563414207	0	563414207	T	C	0.643023
3B	3B_563416582	0	563416582	T	C	0.643023
3B	3B_563434667	0	563434667	A	G	0.612631
3B	3B_563462963	0	563462963	C	A	0.643023
3B	3B_563481054	0	563481054	A	G	0.643023
3B	3B_563485143	0	563485143	G	C	0.643023
3B	3B_563489051	0	563489051	A	G	0.643023
3B	3B_563501140	0	563501140	T	C	0.643023
3B	3B_563507271	0	563507271	T	C	0.643023
3B	3B_563528738	0	563528738	T	C	0.702446
3B	3B_563536910	0	563536910	C	T	0.612631
3B	3B_563551204	0	563551204	A	C	0.672958
3B	3B_563561073	0	563561073	A	G	0.702446
3B	3B_563578801	0	563578801	T	C	0.702446
3B	3B_563587197	0	563587197	T	G	0.643023
3B	3B_563589404	0	563589404	A	G	0.643023
3B	3B_563596168	0	563596168	A	G	0.660946
3B	3B_563599738	0	563599738	A	G	0.612631
3B	3B_563602727	0	563602727	A	G	0.660946
3B	3B_563607762	0	563607762	T	C	0.643023
3B	3B_563612053	0	563612053	G	A	0.643023
3B	3B_563625166	0	563625166	T	C	0.643023
3B	3B_563632789	0	563632789	T	C	0.643023
3B	3B_563634923	0	563634923	A	G	0.643023
3B	3B_563651489	0	563651489	C	T	0.643023
3B	3B_563672437	0	563672437	A	G	0.643023
3B	3B_563678213	0	563678213	G	A	0.643023
3B	3B_563688354	0	563688354	T	C	0.643023
3B	3B_563697661	0	563697661	T	C	0.643023
3B	3B_563777179	0	563777179	A	C	0.643023
3B	3B_563806976	0	563806976	T	C	0.643023
3B	3B_563810865	0	563810865	T	C	0.672958
3B	3B_563814653	0	563814653	T	C	0.672958
3B	3B_563820263	0	563820263	T	C	0.643023
3B	3B_563825007	0	563825007	T	A	0.643023
3B	3B_563827269	0	563827269	A	G	0.643023
3B	3B_563833041	0	563833041	A	C	0.643023
3B	3B_563843128	0	563843128	T	C	0.643023
3B	3B_563859255	0	563859255	T	C	0.672958
3B	3B_563873158	0	563873158	A	G	0.643023
3B	3B_563885546	0	563885546	T	C	0.643023
3B	3B_563900134	0	563900134	T	C	0.702446
3B	3B_563924388	0	563924388	A	G	0.620722
3B	3B_563933198	0	563933198	T	C	0.702446
3B	3B_563955520	0	563955520	T	C	0.643023
3B	3B_563960923	0	563960923	T	C	0.643023
3B	3B_564026463	0	564026463	G	A	0.643023
3B	3B_580604900	0	580604900	T	C	0.612631
3B	3B_631044345	0	631044345	G	T	0.612631
3B	3B_631085466	0	631085466	A	G	0.612631
3B	3B_631118636	0	631118636	C	T	0.612631
3B	3B_631281288	0	631281288	T	A	0.612631
3B	3B_631334480	0	631334480	T	C	0.612631
3B	3B_631441954	0	631441954	A	G	0.612631
3B	3B_631481265	0	631481265	T	C	0.612631
3B	3B_631660064	0	631660064	C	T	0.612631
3B	3B_631755325	0	631755325	A	G	0.612631
3B	3B_631786466	0	631786466	C	T	0.612631
3B	3B_631804175	0	631804175	A	C	0.612631
3B	3B_631890932	0	631890932	A	C	0.612631
3B	3B_631973815	0	631973815	T	G	0.612631
3B	3B_632058516	0	632058516	A	G	0.612631
3B	3B_632142556	0	632142556	G	C	0.612631
3B	3B_632291429	0	632291429	A	G	0.612631
3B	3B_632348420	0	632348420	A	G	0.612631
3B	3B_632452174	0	632452174	T	C	0.612631
3B	3B_632486388	0	632486388	A	G	0.612631
3B	3B_632576230	0	632576230	T	C	0.612631
3B	3B_632654806	0	632654806	C	G	0.612631
3B	3B_632699784	0	632699784	T	C	0.612631
3B	3B_632756361	0	632756361	A	G	0.612631
3B	3B_632947296	0	632947296	A	G	0.612631
3B	3B_632980547	0	632980547	T	C	0.612631
3B	3B_633107087	0	633107087	T	C	0.612631
3B	3B_633172285	0	633172285	C	G	0.612631
3B	3B_633189800	0	633189800	A	G	0.612631
3B	3B_633292369	0	633292369	A	G	0.612631
3B	3B_633323337	0	633323337	T	C	0.612631
3B	3B_633408128	0	633408128	T	C	0.612631
3B	3B_633569192	0	633569192	T	C	0.612631
3B	3B_633650581	0	633650581	A	G	0.612631
3B	3B_633713129	0	633713129	C	G	0.612631
3B	3B_633780877	0	633780877	C	G	0.612631
3B	3B_633931294	0	633931294	T	C	0.612631
3B	3B_634000263	0	634000263	T	C	0.612631
3B	3B_634048353	0	634048353	T	G	0.612631
3B	3B_634061354	0	634061354	A	G	0.612631
3B	3B_634245360	0	634245360	T	C	0.612631
3B	3B_634324799	0	634324799	C	T	0.612631
3B	3B_634379984	0	634379984	A	G	0.612631
3B	3B_634408061	0	634408061	T	C	0.612631
3B	3B_634595055	0	634595055	T	C	0.612631
3B	3B_634719559	0	634719559	C	T	0.612631
3B	3B_634767286	0	634767286	A	G	0.612631
3B	3B_634817215	0	634817215	A	G	0.612631
3B	3B_634855210	0	634855210	A	C	0.612631
3B	3B_634889552	0	634889552	T	G	0.612631
3B	3B_634920422	0	634920422	A	G	0.612631
3B	3B_635164162	0	635164162	T	C	0.612631
3B	3B_635205136	0	635205136	T	C	0.612631
3B	3B_635888957	0	635888957	T	C	0.620722
5A	5A_619518480	0	619518480	G	C	0.612772
5A	5A_619524281	0	619524281	T	C	0.612772
5A	5A_619564040	0	619564040	T	C	0.612772
5A	5A_619590567	0	619590567	A	G	0.612772
5A	5A_619606605	0	619606605	A	G	0.612772
5A	5A_619609871	0	619609871	T	C	0.64656
5A	5A_619611798	0	619611798	A	G	0.64656
5A	5A_619620752	0	619620752	T	C	0.612772
5A	5A_619628976	0	619628976	T	A	0.64656
5A	5A_619641723	0	619641723	G	A	0.612772
5A	5A_619673188	0	619673188	A	G	0.64656
5A	5A_619678717	0	619678717	C	A	0.612772
5A	5A_620041009	0	620041009	C	T	0.615229
5D	5D_511826670	0	511826670	G	A	0.626081
5D	5D_511915367	0	511915367	A	G	0.626081
5D	5D_512026137	0	512026137	G	T	0.609246
5D	5D_512352803	0	512352803	T	C	0.626081
5D	5D_512466753	0	512466753	T	C	0.626081
5D	5D_514189531	0	514189531	A	G	0.626081
6A	6A_499457504	0	499457504	T	G	0.612631
7B	7B_078721775	0	78721775	T	C	0.620722
7B	7B_079049473	0	79049473	T	C	0.620722
7B	7B_079152229	0	79152229	T	C	0.620722
7B	7B_079460387	0	79460387	T	C	0.620722
7B	7B_079809006	0	79809006	A	G	0.620722
7B	7B_079882891	0	79882891	G	A	0.620722
7B	7B_080097672	0	80097672	T	C	0.620722
7B	7B_080122820	0	80122820	T	C	0.620722
7B	7B_080486506	0	80486506	A	G	0.620722
7B	7B_081168826	0	81168826	A	G	0.620722
7B	7B_081280466	0	81280466	A	G	0.620722
7B	7B_081330439	0	81330439	A	C	0.620722
7B	7B_081651681	0	81651681	T	C	0.620722
7B	7B_081717780	0	81717780	C	T	0.620722
7B	7B_081874522	0	81874522	C	G	0.620722
7B	7B_082068654	0	82068654	C	T	0.620722
7B	7B_082096498	0	82096498	C	A	0.620722
7B	7B_082299473	0	82299473	T	G	0.620722
7B	7B_082357746	0	82357746	T	A	0.620722
7B	7B_082405825	0	82405825	T	C	0.620722
7B	7B_082454452	0	82454452	A	G	0.620722
7B	7B_082553287	0	82553287	T	A	0.620722
7B	7B_082580975	0	82580975	A	G	0.620722
7B	7B_082605733	0	82605733	A	G	0.620722
7B	7B_082784546	0	82784546	G	C	0.620722
7B	7B_082802349	0	82802349	T	C	0.620722
7B	7B_082842377	0	82842377	C	T	0.620722
7B	7B_083118795	0	83118795	A	G	0.620722
7B	7B_083258001	0	83258001	A	G	0.620722
7B	7B_083322423	0	83322423	A	C	0.620722
7B	7B_083334381	0	83334381	A	C	0.620722
7B	7B_083454349	0	83454349	A	G	0.620722
7B	7B_083524978	0	83524978	T	C	0.620722
7B	7B_083890356	0	83890356	T	C	0.620722
7B	7B_084008504	0	84008504	T	C	0.620722
7B	7B_084037649	0	84037649	A	G	0.620722
7B	7B_084061942	0	84061942	A	C	0.620722

## Sheet: Table_S3
GeoTaxa	Latitude	Longitude	TMin	Allelform	5SNP_HAP_3B	30SNP_Hap_3B	20SNP_Hap_5A	20SNP_Hap_6A
TJK_WINLR1537B	37.4	71.6	-20.1022	TWHRD	TAATT	TATTCTTATAAAAAGAACATTCATCCCTT	GGTGGCCGGCACCGGGCCCG	ATGTGCCCAAAGTGTCGGTG
TJK_WINLR1577B	37.4	71.6	-20.1022	TWHRD	TAATT	TATTCTTATAAAAAGAACATTCATCCCTT	GGTGGCCGGCACCGGGCCCG	ATGTGCCCAAAGTGTCGGTG
KAZ_WINLR1785B	43.2	76.7	-16.2732	TWHRD	TAATT	TATTCTTATAAAAAGAACATTCATCCCTT	GGTGGCCGGCACCGGGCCCG	ATGTGCCCAAAGTGTCGGTG
USA_WINUC1541B	45.7	-111.2	-13.4333	TWHRD	TAATT	TATTCTTATAAAAAGAACATTCATCCCTT	GGTGGCCGGCACCGGGCCCG	ATGTGCCCAAAGTGTCGGTG
USA_WINUC1637B	45.7	-111.2	-13.4333	TWHRD	TAATT	TATTCTTATAAAAAGAACATTCATCCCTT	GGTGGCCGGCACCGGGCCCG	ATGTGCCCAAAGTGTCGGTG
USA_WINUCS0059	45.7	-111.2	-13.4333	TWHRD	TAATT	TATTCTTATAAAAAGAACATTCATCCCTT	GGTGGCCGGCACCGGGCCCG	ATGTGCCCAAAGTGTCGGTG
USA_WINUCS0130	45.7	-111.2	-13.4333	TWHRD	TAATT	TATTCTTATAAAAAGAACATTCATCCCTT	GGTGGCCGGCACCGGGCCCG	ATGTGCCCAAAGTGTCGGTG
TUR_WINLR1735B	40.3	41.5	-12.5815	TWHRD	TAATT	TATTCTTATAAAAAGAACATTCATCCCTT	AACAATTAATGAAAATTTAA	ATGTGCCCAAAGTGTCGGTG
TJK_WINLR1761B	39.4	68.7	-12.5765	TWHRD	TAATT	TATTCTTATAAAAAGAACATTCATCCCTT	GGTGGCCGGCACCGGGCCCG	ATGTGCCCAAAGTGTCGGTG
USA_WINUC1526B	38.93	-105.53	-12.2617	TWHRD	TAATT	TATTCTTATAAAAAGAACATTCATCCCTT	GGTGGCCGGCACCGGGCCCG	ATGTGCCCAAAGTGTCGGTG
USA_WINUC1527B	38.93	-105.53	-12.2617	TWHRD	TAATT	TATTCTTATAAAAAGAACATTCATCCCTT	GGTGGCCGGCACCGGGCCCG	ATGTGCCCAAAGTGTCGGTG
USA_WINUC1567B	38.93	-105.53	-12.2617	TWHRD	TAATT	TATTCTTATAAAAAGAACATTCATCCCTT	GGTGGCCGGCACCGGGCCCG	ATGTGCCCAAAGTGTCGGTG
USA_WINUC1599B	38.93	-105.53	-12.2617	TWHRD	TAATT	TATTCTTATAAAAAGAACATTCATCCCTT	GGTGGCCGGCACCGGGCCCG	ATGTGCCCAAAGTGTCGGTG
USA_WINUC1612B	38.93	-105.53	-12.2617	TWHRD	TAATT	TATTCTTATAAAAAGAACATTCATCCCTT	GGTGGCCGGCACCGGGCCCG	ATGTGCCCAAAGTGTCGGTG
USA_WINUC1626B	38.93	-105.53	-12.2617	TWHRD	TAATT	TATTCTTATAAAAAGAACATTCATCCCTT	GGTGGCCGGCACCGGGCCCG	ATGTGCCCAAAGTGTCGGTG
USA_WINUC1646B	38.93	-105.53	-12.2617	TWHRD	TAATT	TATTCTTATAAAAAGAACATTCATCCCTT	GGTGGCCGGCACCGGGCCCG	ATGTGCCCAAAGTGTCGGTG
USA_WINUC1664B	38.93	-105.53	-12.2617	TWHRD	TAATT	TATTCTTATAAAAAGAACATTCATCCCTT	GGTGGCCGGCACCGGGCCCG	ATGTGCCCAAAGTGTCGGTG
USA_WINUC1670B	38.93	-105.53	-12.2617	TWHRD	TAATT	TATTCTTATAAAAAGAACATTCATCCCTT	GGTGGCCGGCACCGGGCCCG	ATGTGCCCAAAGTGTCGGTG
USA_WINUC1682B	38.93	-105.53	-12.2617	TWHRD	TAATT	TATTCTTATAAAAAGAACATTCATCCCTT	GGTGGCCGGCACCGGGCCCG	ATGTGCCCAAAGTGTCGGTG
USA_WINUC1713B	38.93	-105.53	-12.2617	TWHRD	TAATT	TATTCTTATAAAAAGAACATTCATCCCTT	GGTGGCCGGCACCGGGCCCG	ATGTGCCCAAAGTGTCGGTG
USA_WINUC1714B	38.93	-105.53	-12.2617	TWHRD	TAATT	TATTCTTATAAAAAGAACATTCATCCCTT	GGTGGCCGGCACCGGGCCCG	ATGTGCCCAAAGTGTCGGTG
USA_WINUC1723B	38.93	-105.53	-12.2617	TWHRD	TAATT	TATTCTTATAAAAAGAACATTCATCCCTT	GGTGGCCGGCACCGGGCCCG	ATGTGCCCAAAGTGTCGGTG
USA_WINUC1797B	38.93	-105.53	-12.2617	TWHRD	TAATT	TATTCTTATAAAAAGAACATTCATCCCTT	GGTGGCCGGCACCGGGCCCG	ATGTGCCCAAAGTGTCGGTG
USA_WINUC1816B	38.93	-105.53	-12.2617	TWHRD	TAATT	TATTCTTATAAAAAGAACATTCATCCCTT	GGTGGCCGGCACCGGGCCCG	ATGTGCCCAAAGTGTCGGTG
USA_WINUC1835B	38.93	-105.53	-12.2617	TWHRD	TAATT	TATTCTTATAAAAAGAACATTCATCCCTT	GGTGGCCGGCACCGGGCCCG	ATGTGCCCAAAGTGTCGGTG
USA_WINUC1862B	38.93	-105.53	-12.2617	TWHRD	TAATT	YATTCTTATAAAAAGAACATTCATCCCTT	GGTGGCCGGCACCGGGCCCG	ATGTGCCCAAAGTGTCGGTG
USA_WINUC1653B	42.5	-93.3	-10.6828	TWHRD	TAATT	TATTCTTATAAAAAGAACATTCATCCCTT	GGTGGCCGGCACCGGGCCCG	ATGTGCCCAAAGTGTCGGTG
CHN_WINCCS0061	44.3	86.03	-10.4188	TWHRD	CGGCC	CGCCTCCGGGGCGGCCGTTCCAGCTTTCC	GGTGGCCGGCACCGGGCCCG	ATGTGCCCAAAGTGTCGGTG
USA_WINUC1529B	44.33	-100.27	-9.96436	TWHRD	TAATT	TATTCTTATAAAAAGAACATTCATCCCTT	GGTGGCCGGCACCGGGCCCG	ATGTGCCCAAAGTGTCGGTG
USA_WINUC1582B	44.33	-100.27	-9.96436	TWHRD	TAATT	TATTCTTATAAAAAGAACATTCATCCCTT	GGTGGCCGGCACCGGGCCCG	ATGTGCCCAAAGTGTCGGTG
USA_WINUC1651B	44.33	-100.27	-9.96436	TWHRD	TAATT	TATTCTTATAAAAAGAACATTCATCCCTT	GGTGGCCGGCACCGGGCCCG	ATGTGCCCAAAGTGTCGGTG
USA_WINUC1659B	44.33	-100.27	-9.96436	TWHRD	TAATT	TATTCTTATAAAAAGAACATTCATCCCTT	GGTGGCCGGCACCGGGCCCG	ATGTGCCCAAAGTGTCGGTG
USA_WINUC1721B	44.33	-100.27	-9.96436	TWHRD	TAATT	TATTCTTATAAAAAGAACATTCATCCCTT	GGTGGCCGGCACCGGGCCCG	ATGTGCCCAAAGTGTCGGTG
USA_WINUC1755B	44.33	-100.27	-9.96436	TWHRD	TAATT	TATTCTTATAAAAAGAACATTCATCCCTT	GGTGGCCGGCACCGGGCCCG	ATGTGCCCAAAGTGTCGGTG
CHN_WINCCS0102	39.9	116.4	-8.65454	MWHRD	TAATT	TATTCTTATAAAAAGAACATTCATCCCTT	GGTGGCCGGCACCGGGCCCG	ATGTGCCCAAAGTGTCGGTG
CHN_WINCCS0111	39.9	116.4	-8.65454	MWHRD	TAATT	TATTCTTATAAAAAGAACATTCATCCCTT	GGTGGCCGGCACCGGGCCCG	ATGTGCCCAAAGTGTCGGTG
CHN_WINCCS0120	39.9	116.4	-8.65454	MWHRD	CGGCC	CGCCTCCGGGGCGGCCGTTCCAGCTTTCC	GGTGGCCGGCACCGGGCCCG	ATGTGCCCAAAGTGTCGGTG
CHN_WINCCS0122	40.13	116.13	-8.65454	MWHRD	TAATT	TATTCTTATAAAAAGAACATTCATCCCTT	GGTGGCCGGCACCGGGCCCG	ATGTGCCCAAAGTGTCGGTG
CHN_WINLR1807B	39.52	116.7	-7.70661	MWHRD	CGGCC	CGCCTCCGGGGCGGCCGTTCCAGCTTTCC	GGTGGCCGGCACCGGGCCCG	GCAGATTTCGGACACTAACA
USA_WINUC1513B	41.58	-99.6	-7.29435	MWHRD	TAATT	TATTCTTATAAAAAGAACATTCATCCCTT	GGTGGCCGGCACCGGGCCCG	ATGTGCCCAAAGTGTCGGTG
USA_WINUC1535B	41.58	-99.6	-7.29435	MWHRD	TAATT	CGCCTCCGGGGCGGCCGTTCTCATCCCTT	GGTGGCCGGCACCGGGCCCG	ATGTGCCCAAAGTGTCGGTG
USA_WINUC1552B	41.58	-99.6	-7.29435	MWHRD	CGGCC	CGCCTCCGGGGCGGCCGTTCCAGCTTTCC	GGTGGCCGGCACCGGGCCCG	ATGTGCCCAAAGTGTCGGTG
USA_WINUC1572B	41.58	-99.6	-7.29435	MWHRD	TAATT	TATTCTTATAAAAAGAACATTCATCCCTT	GGTGGCCGGCACCGGGCCCG	ATGTGCCCAAAGTGTCGGTG
USA_WINUC1587B	41.58	-99.6	-7.29435	MWHRD	TAATT	TATTCTTATAAAAAGAACATTCATCCCTT	GGTGGCCGGCACCGGGCCCG	ATGTGCCCAAAGTGTCGGTG
USA_WINUC1671B	41.58	-99.6	-7.29435	MWHRD	TAATT	TATTCTTATAAAAAGAACATTCATCCCTT	GGTGGCCGGCACCGGGCCCG	ATGTGCCCAAAGTGTCGGTG
USA_WINUC1696B	41.58	-99.6	-7.29435	MWHRD	TAATT	TATTCTTATAAAAAGAACATTCATCCCTT	GGTGGCCGGCACCGGGCCCG	ATGTGCCCAAAGTGTCGGTG
USA_WINUC1802B	41.58	-99.6	-7.29435	MWHRD	CGGCC	CGCCTCCGGGGCGGCCGTTCCAGCTTTCC	GGTGGCCGGCACCGGGCCCG	ATGTGCCCAAAGTGTCGGTG
USA_WINUC1806B	41.58	-99.6	-7.29435	MWHRD	TAATT	TATTCTTATAAAAAGAACATTCATCCCTT	GGTGGCCGGCACCGGGCCCG	ATGTGCCCAAAGTGTCGGTG
USA_WINUC1832B	41.58	-99.6	-7.29435	MWHRD	TAATT	TATTCTTATAAAAAGAACATTCATCCCTT	GGTGGCCGGCACCGGGCCCG	ATGTGCCCAAAGTGTCGGTG
USA_WINUC1880B	41.58	-99.6	-7.29435	MWHRD	CGGCC	CGCCTCCGGGGCGGCCGTTCCAGCTTTCC	GGTGGCCGGCACCGGGCCCG	ATGTGCCCAAAGTGTCGGTG
CHN_WINLR1686B	39.56	116.06	-7.07819	MWHRD	TAATT	TATTCTTATAAAAAGAACATTCATCCCTT	GGTGGCCGGCACCGGGCCCG	GCAGATTTCGGACACTAACA
CHN_WINCCS0053	38.3	116.83	-6.64039	MWHRD	CGGCC	CGCCTCCGGGGCGGCCGTTCCAGCTTTCC	GGTGGCCGGCACCGGGCCCG	GCAGATTTCGGACACTAACA
CHN_WINCCS0137	38.87	115.47	-6.33698	MWHRD	CGGCC	CGCCTCCGGGGCGGCCGTTCCAGCTTTCC	GGTGGCCGGCACCGGGCCCG	ACAGATTTCGGACACTAACA
USA_WINUC1596B	39.79	-85.99	-6.15099	MWHRD	CGGCC	CGCCTCCGGGGCGGCCGTTCCAGCTTTCC	GGTGGCCGGCACCGGGCCCG	ATGTGCCCAAAGTGTCGGTG
CHN_WINCCS0125	37.36	118.03	-5.43195	MWHRD	TAATT	TATTCTTATAAAAAGAACATTCATCCCTT	GGTGGCCGGCACCGGGCCCG	GCAGATTTCGGACACTAACA
CHN_WINCC1765B	34.38	107.15	-5.40532	MWHRD	CGGCC	CGCCTCCGGGGCGGCCGTTCCAGCTTTCC	GGTGGCCGGCACCGGGCCCG	ACAGATTTCGGACACTAACA
CHN_WINCC1553B	36.701	117.101	-5.39361	MWHRD	CGGCC	CGCCTCCGGGGCGGCCGTTCCAGCTTTCC	GGTGGCCGGCACCGGGCCCG	GCAGATTTCGGACACTAACA
CHN_WINCCS0080	36.65	117	-5.39361	MWHRD	TAATT	TATTCTTATAAAAAGAACATTCATCCCTT	GGTGGCCGGCACCGGGCCCG	ATGTGCCCAAAGTGTCGGTG
CHN_WINCCS0085	36.65	117	-5.39361	MWHRD	CGGCC	CGCCTCCGGGGCGGCCGTTCCAGCTTTCC	GGTGGCCGGCACCGGGCCCG	ATGTGCCCAAAGTGTCGGTG
CHN_WINCCS0057	35.02	110.98	-5.18775	MWHRD	CGGCC	CGCCTCCGGGGCGGCCGTTCCAGCTTTCC	GGTGGCCGGCACCGGGCCCG	ATGTGCCCAAAGTGTCGGTG
CHN_WINCCS0072	35.02	110.98	-5.18775	MWHRD	TAATT	TATTCTTATAAAAAGAACATTCATCCCTT	GGTGGCCGGCACCGGGCCCG	ATGTGCCCAAAGTGTCGGTG
USA_WINUC1511B	38.41	-98.43	-4.78572	LWHRD	CGGCC	CGCCTCCGGGGCGGCCGTTCCAGCTTTCC	GGTGGCCGGCACCGGGCCCG	ATGTGCCCAAAGTGTCGGTG
USA_WINUC1560B	38.41	-98.43	-4.78572	LWHRD	TAATT	TATTCTTATAAAAAGAACATTCATCCCTT	GGTGGCCGGCACCGGGCCCG	ATGTGCCCAAAGTGTCGGTG
USA_WINUC1566B	38.41	-98.43	-4.78572	LWHRD	CGGCC	CGCCTCCGGGGCGGCCGTTCCAGCTYTCC	GGTGGCCGGCACCGGGCCCG	ATGTGCCCAAAGTGTCGGTG
USA_WINUC1570B	38.41	-98.43	-4.78572	LWHRD	TAATT	TATTCTTATAAAAAGAACATTCATCCCTT	GGTGGCCGGCACCGGGCCCG	ATGTGCCCAAAGTGTCGGTG
USA_WINUC1586B	38.41	-98.43	-4.78572	LWHRD	CGGCC	CGCCTCCGGGGCGGCCGTTCCAGCTTTCC	GGTGGCCGGCACCGGGCCCG	GCAGATTTCGGACACTAACA
USA_WINUC1591B	38.41	-98.43	-4.78572	LWHRD	TAATT	TATTCTTATAAAAAGAACATTCATCCCTT	GGTGGCCGGCACCGGGCCCG	GCAGATTTCGGACACTAACA
USA_WINUC1608B	38.41	-98.43	-4.78572	LWHRD	TAATT	TATTCTTATAAAAAGAACATTCATCCCTT	GGTGGCCGGCACCGGGCCCG	GCAGATTTCGGACACTAACA
USA_WINUC1620B	38.41	-98.43	-4.78572	LWHRD	CGGCC	CGCCTCCGGGGCGGCCGTTCCAGCTTTCC	GGTGGCCGGCACCGGGCCCG	ATGTGCCCAAAGTGTCGGTG
USA_WINUC1631B	38.41	-98.43	-4.78572	LWHRD	TAATT	TATTCTTATAAAAAGAACATTCATCCCTT	GGTGGCCGGCACCGGGCCCG	ATGTGCCCAAAGTGTCGGTG
USA_WINUC1650B	38.41	-98.43	-4.78572	LWHRD	TAATT	TATTCTTATAAAAAGAACATTCATCCCTT	GGTGGCCGGCACCGGGCCCG	ATGTGCCCAAAGTGTCGGTG
USA_WINUC1656B	38.41	-98.43	-4.78572	LWHRD	CGGCC	CGCCTCCGGGGCGGCCGTTCCAGCTTTCC	GGTGGCCGGCACCGGGCCCG	ATGTGCCCAAAGTGTCGGTG
USA_WINUC1658B	38.41	-98.43	-4.78572	LWHRD	CGGCC	CGCCTCCGGGGCGGCCGTTCCAGCTTTCC	GGTGGCCGGCACCGGGCCCG	ATGTGCCCAAAGTGTCGGTG
USA_WINUC1701B	38.41	-98.43	-4.78572	LWHRD	CGGCC	CGCCTCCGGGGCGGCCGTTCCAGCTTTCC	GGTGGCCGGCACCGGGCCCG	ATGTGCCCAAAGTGTCGGTG
USA_WINUC1736B	38.41	-98.43	-4.78572	LWHRD	CGGCC	CGCCTCCGGGGCGGCCGTTCCAGCTTTCC	GGTGGCCGGCACCGGGCCCG	ATGTGCCCAAAGTGTCGGTG
USA_WINUC1758B	38.41	-98.43	-4.78572	LWHRD	CGGCC	CGCCTCCGGGGCGGCCGTTCCAGCTTTCC	GGTGGCCGGCACCGGGCCCG	ATGTGCCCAAAGTGTCGGTG
USA_WINUC1843B	38.41	-98.43	-4.78572	LWHRD	TAATT	TATTCTTATAAAAAGAACATTCATCCCTT	GGTGGCCGGCACCGGGCCCG	ATGTGCCCAAAGTGTCGGTG
USA_WINUC1849B	38.41	-98.43	-4.78572	LWHRD	CGGCC	CGCCTCCGGGGCGGCCGTTCCAGCTTTCC	GGTGGCCGGCACCGGGCCCG	ATGTGCCCAAAGTGTCGGTG
CHN_WINCCS0107	36.18	117.13	-4.73089	LWHRD	CGGCC	CGCCTCCGGGGCGGCCGTTCCAGCTTTCC	GGTGGCCGGCACCGGGCCCG	GCAGATTTCGGACACTAACA
CHN_WINCCS0108	36.18	117.13	-4.73089	LWHRD	TAATT	TATTCTTATAAAAAGAACATTCATCCCTT	GGTGGCCGGCACCGGGCCCG	ATGTGCCCAAAGTGTCGGTG
CHN_WINCCS0113	36.18	117.13	-4.73089	LWHRD	TAATT	TATTCTTATAAAAAGAACATTCATCCCTT	GGTGGCCGGCACCGGGCCCG	ATGTGCCCAAAGTGTCGGTG
RO_WINCCS0135	45	25	-4.71142	LWHRD	TAATT	TATTCTTATAAAAAGAACATTCATCCCTT	GGTGGCCGGCACCGGGCCCG	ATGTGCCCAAAGTGTCGGTG
CHN_WINCCS0055	37.18	119.94	-4.67104	LWHRD	TAATT	TATTCTTATAAAAAGAACATTCATCCCTT	GGTGGCCGGCACCGGGCCCG	ATGTGCCCAAAGTGTCGGTG
CHN_WINCCS0115	37.18	119.94	-4.67104	LWHRD	CGGCC	CGCCTCCGGGGCGGCCGTTCCAGCTTTCC	GGTGGCCGGCACCGGGCCCG	GCAGATTTCGGACACTAACA
TUR_WINLR1720B	38.8	38.7	-4.17099	LWHRD	CGGCC	CGCCTCCGGGGCGGCCGTTCCAGCTTTCC	GGTGGCCGGCACCGGGCCCG	ATGTGCCCAAAGTGTCGGTG
CHN_WINLR1866B	35.89	115.1	-3.93675	LWHRD	CGGCC	CGCCTCCGGGGCGGCCGTTCCAGCTTTCC	GGTGGCCGGCACCGGGCCCG	GCAGATTTCGGACACTAACA
CHN_WINCC1632B	35.5	115	-3.66797	LWHRD	TAATT	YATTCTTATAAAAAGAACATTCATCCCTT	GGTGGCCGGCACCGGGCCCG	GCAGATTTCGGACACTAACA
CHN_WINCC1779B	34.62	112.45	-3.41713	LWHRD	CGGCC	CGCCTCCGGGGCGGCCGTTCCAGCTYTCC	GGTGGCCGGCACCGGGCCCG	ATGTGCCCAAAGTGTCGGTG
CHN_WINCCS0087	37.52	121.39	-2.99008	LWHRD	CGGCC	CGCCTCCGGGGCGGCCGTTCCAGCTTTCC	GGTGGCCGGCACCGGGCCCG	ACAGATTTCGGACACTAACA
CHN_WINCCS0101	37.52	121.39	-2.99008	LWHRD	CGGCC	CGCCTCCGGGGCGGCCGTTCCAGCTTTCC	GGTGGCCGGCACCGGGCCCG	ATGTGCCCAAAGTGTCGGTG
CHN_WINCCS0110	37.52	121.39	-2.99008	LWHRD	CGGCC	CGCCTCCGGGGCGGCCGTTCCAGCTTTCC	GGTGGCCGGCACCGGGCCCG	ATGTGCCCAAAGTGTCGGTG
CHN_WINCCS0150	37.52	121.39	-2.99008	LWHRD	CGGCC	CGCCTCCGGGGCGGCCGTTCCAGCTTTCC	GGTGGCCGGCACCGGGCCCG	ATGTGCCCAAAGTGTCGGTG
CHN_WINCC1551B	35.2	113.6	-2.87077	LWHRD	CGGCC	CGCCTCCGGGGCGGCCGTTCCAGCTTTCC	GGTGGCCGGCACCGGGCCCG	GCAGATTTCGGACACTAACA
CHN_WINCC1836B	34.76	113.65	-2.87077	LWHRD	CGGCC	CGCCTCCGGGGCGGCCGTTCCAGCTTTCC	GGTGGCCGGCACCGGGCCCG	GCAGATTTCGGACACTAACA
IRN_WINLR1602B	32.7	51.7	-2.00923	LWHRD	TAATT	TATTCTTATAAAAAGAACATTCATCCCTT
CHN_WINLR1556B	33.13	111.48	-1.87822	LWHRD	CGGCC	TATTCTTATAAAAAGAACATCAGCCTTCC	GGTGGCCGGCACCGGGCCCG	GCAGATTTCGGACACTAACA
CHN_WINCCS0018	33.62	119.02	-1.66961	LWHRD	CGGCC	CGCCTCCGGGGCGGCCGTTCCAGCTTTCC	GGTGGCCGGCACCGGGCCCG	GCAGATTTCGGACACTAACA
CHN_WINCC1528B	33	112.52	-1.5653	LWHRD	TAATT	TATTCTTATAAAAAGAACATTCATCCCTT	GGTGGCCGGCACCGGGCCCG	GCAGATTTCGGACACTAACA
CHN_WINCC1734B	33	112.52	-1.5653	LWHRD	CGGCC	CGCCTCCGGGGCGGCCGTTCCAGCTTTCC	GGTGGCCGGCACCGGGCCCG	ATGTGCCCAAAGTGTCGGTG
USA_WINUC1600B	35.4	-97.17	-1.45578	LWHRD	TAATT	TATTCTTATAAAAAGAACATTCATCCCTT	GGTGGCCGGCACCGGGCCCG	ATGTGCCCAAAGTGTCGGTG
USA_WINUC1634B	35.4	-97.17	-1.45578	LWHRD	CGGCC	CGCCTCCGGGGCGGCCGTWCCAGCTTTCC	GGTGGCCGGCACCGGGCCCG	ATGTGCCCAAAGTGTCGGTG
USA_WINUC1689B	35.4	-97.17	-1.45578	LWHRD	TAATT	TATTCTTATAAAAAGAACATTCATCCCTT	GGTGGCCGGCACCGGGCCCG	ATGTGCCCAAAGTGTCGGTG
USA_WINUC1766B	35.4	-97.17	-1.45578	LWHRD	CGGCC	CGCCTCCGGGGCGGCCGTTCCAGCTTTCC	GGTGGCCGGCACCGGGCCCG	ATGTGCCCAAAGTGTCGGTG
USA_WINUC1775B	35.4	-97.17	-1.45578	LWHRD	TAATT	TATTCTTATAAAAAGAACATTCATCCCTT	GGTGGCCGGCACCGGGCCCG	ATGTGCCCAAAGTGTCGGTG
USA_WINUC1824B	35.4	-97.17	-1.45578	LWHRD	TAATT	TATTCTTATAAAAAGAACATTCATCCCTT	GGTGGCCGGCACCGGGCCCG	ATGTGCCCAAAGTGTCGGTG
USA_WINUC1837B	35.4	-97.17	-1.45578	LWHRD	TAATT	TATTCTTATAAAAAGAACATTCATCCCTT	GGTGGCCGGCACCGGGCCCG	ATGTGCCCAAAGTGTCGGTG
CHN_WINCC1649B	32.1	114.1	-1.42654	LWHRD	CGGCC	CGCCTCCGGGGCGGCCGTTCCAGCTTTCC	GGTGGCCGGCACCGGGCCCG	GCAGATTTCGGACACTAACA
CHN_WINCC1676B	32.13	114.07	-1.42654	LWHRD	CGGCC	CGCCTCCGGGGCGGCCGTTCCAGCTTTCC	GGTGGCCGGCACCGGGCCCG	GCAGATTTCGGACACTAACA
CHN_WINCC1687B	32.13	114.07	-1.42654	LWHRD	TAATT	TATTCTTATAAAAAGAACATTCATCCCTT	GGTGGCCGGCACCGGGCCCG	GCAGATTTCGGACACTAACA
CHN_WINCCS0138	33.05	111.85	-1.31155	LWHRD	TAATT	TATTCTTATAAAAAGAACATTCATCCCTT	GGTGGCCGGCACCGGGCCCG	GCAGATTTCGGACACTAACA
CHN_WINCCS0020	32.07	118.78	-0.971685	LWHRD	CGGCC	CGCCTCCGGGGCGGCCGTTCCAGCTYTCC	GGTGGCCGGCACCGGGCCCG	GCAGATTTCGGACACTAACA
CHN_WINCCS0021	32.07	118.78	-0.971685	LWHRD	CGGCC	CGCCTCCGGGGCGGCCGTTCCAGCTTTCC	GGTGGCCGGCACCGGGCCCG	GCAGATTTCGGACACTAACA
CHN_WINLR1540B	31.8	120.3	-0.641284	LWHRD	CGGCC	TATTCTTATAAAAAGAACATCAGCCYTCC	GGTGGCCGGCACCGGGCCCG	GCAGATTTCGGACACTAACA
CHN_WINLR1604B	31.8	120.3	-0.641284	LWHRD	CGGCC	TGCCCCCGGAGCAAGAGCACCCGCCCCCC	GGTGGCCGGCACCGGGCCCG	ATGTGCCCAAAGTGTCGGTG
CHN_WINLR1690B	31.8	120.3	-0.641284	LWHRD	CGGCC	CGCCTCCGGGGCGGCCGTTCCAGCTTTCC	GGTGGTCGGCACCGGGCCCG	GCAGATTTCGGACACTAACA
CHN_WINLR1770B	31.8	120.3	-0.641284	LWHRD	TAATT	TATTCTTATAAAAAGAACATTCATCCCTT	GGTGGTCGGCACCGGGCCCG	ATGTGCCCAAAGTGTCGGTG
CHN_WINCC1613B	31.5	117.2	-0.0560097	LWHRD	TAATT	TATTCTTATAAAAAGAACATTCATCCCTT	GGTGGCCGGCACCGGGCCCG	GCAGATTTCGGAYACTAACA
USA_WINUC1508B	31.39	-98.5	2.30497	LWHRD	TAATT	TATTCTTATAAAAAGAACATTCATCCCTT	GGTGGCCGGCACCGGGCCCG	ATGTGCCCAAAGTGTCGGTG
USA_WINUC1549B	31.39	-98.5	2.30497	LWHRD	TAATT	YATTCTTATAAAAAGAACATTCATCCCTT	GGTGGCCGGCACCGGGCCCG	ATGTGCCCAAAGTGTCGGTG
USA_WINUC1568B	31.39	-98.5	2.30497	LWHRD	TAATT	TATTCTTATAAAAAGAACATTCATCCCTT	GGTGGCCGGCACCGGGCCCG	ATGTGCCCAAAGTGTCGGTG
USA_WINUC1624B	31.39	-98.5	2.30497	LWHRD	CGGCC	CGCCTCCGGGGCGGCCGTTCCAGCTYTCC	GGTGGCCGGCACCGGGCCCG	ATGTGCCCAAAGTGTCGGTG
USA_WINUC1643B	31.39	-98.5	2.30497	LWHRD	TAATT	TATTCTTATAAAAAGAACATTCATCCCTT	GGTGGCCGGCACCGGGCCCG	ATGTGCCCAAAGTGTCGGTG
USA_WINUC1697B	31.39	-98.5	2.30497	LWHRD	CGGCC	CGCCTCCGGGGCGGCCGTTCCAGCTTTCC	GGTGGCCGGCACCGGGCCCG	ATGTGCCCAAAGTGTCGGTG
USA_WINUC1873B	31.39	-98.5	2.30497	LWHRD	TAATT	TATTCTTATAAAAAGAACATTCATCCCTT	GGTGGCCGGCACCGGGCCCG	ATGTGCCCAAAGTGTCGGTG
USA_WINUC1882B	31.39	-98.5	2.30497	LWHRD	CGGCC	CGCCTCCGGGGCGGCCGTTCCAGCTTTCC	GGTGGCCGGCACCGGGCCCG	ATGTGCCCAAAGTGTCGGTG
CHN_WINCC1754B	31.3	104.4	2.38565	LWHRD	CGGCC	CGCCTCCGGGGCGGCCGTTCCAGCTTTCC	GGTGGCCGGCACCGGGCCCG	ATGTGCCCAAAGTGTCGGTG
CHN_WINCCS0103	30	104	2.38565	LWHRD	CGGCC	CGCCTCCGGGGCGGCCGTTCCAGCTTTCC	GGTGGCCGGCACCGGGCCCG	ATGTGCCCAAAGTGTCGGTG
AFG_WINLR1847B	32.5	62.2	2.65351	LWHRD	CGGCC	CGCCTCCGGGGCGGCCGTTCCAGCTTTCC	GGTGGCCGGCACCGGGCCCG	ATGTGCCCAAAGTGTCGGTG
IRN_WINLR1728B	36.8	54.5	3.4457	LWHRD	CGGCC	TATTCTTATAAAAAGAACATCAGCCTTCC	GGTGGCCGGCACCGGGCCCG	ATGTGCCCAAAGTGTCGGTG
CHN_WINCCS0033	29.53	106.45	3.65839	LWHRD	CGGCC	CGCCTCCGGGGCGGCCGTTCCAGCTTTCC	GGTGGCCGGCACCGGGCCCG	GCAGATTTCGGACACTAACA
CHN_WINCC1636B	27.6	120.4	6.74241	LWHRD	CGGCC	CGCCTCCGGGGCGGCCGTTCCAGCTTTCC	GGTGGCCGGCACCGGGCCCG	GCAGATTTCGGACACTAACA
CHN_WINCCS0071	27.6	120.4	6.74241	LWHRD	CGGCC	CGCCTCCGGGGCGGCCGTTCCAGCTTTCC	AACAATTAATGAAAATTTAA	ATGTGCCCAAAGTGTCGGTG

## Sheet: Table_S4
Chr	SNP	Pos	RefAl	AltAl	FST_CHNUSWIN_Cult
1A	1A_273110038	273110038	A	G	0.801242
1A	1A_288134922	288134922	A	G	0.801242
1A	1A_289648074	289648074	T	C	0.801242
1A	1A_481993058	481993058	A	G	0.751877
1A	1A_494443780	494443780	C	T	0.789887
1A	1A_494453144	494453144	C	T	0.80217
1A	1A_494469353	494469353	G	A	0.80217
1A	1A_494479292	494479292	C	T	0.80217
1A	1A_494482651	494482651	G	A	0.807929
1A	1A_494492205	494492205	G	A	0.796431
1A	1A_494508507	494508507	G	C	0.807929
1A	1A_494511751	494511751	C	T	0.807929
1A	1A_494514921	494514921	A	G	0.822848
1A	1A_494528515	494528515	C	T	0.80217
1A	1A_494532808	494532808	G	T	0.796431
1A	1A_494535018	494535018	C	T	0.80217
1A	1A_494545718	494545718	A	G	0.818381
1A	1A_494551947	494551947	T	C	0.80217
1A	1A_494563085	494563085	G	A	0.807929
1A	1A_494569264	494569264	G	A	0.80217
1A	1A_494595616	494595616	C	T	0.80217
1A	1A_494606817	494606817	C	T	0.80217
1A	1A_494611129	494611129	C	G	0.80217
1A	1A_494615567	494615567	G	T	0.80217
1A	1A_494624635	494624635	C	T	0.818381
1A	1A_494628341	494628341	G	A	0.807929
1A	1A_494633672	494633672	G	A	0.80217
1A	1A_494635752	494635752	C	T	0.822848
1A	1A_494651091	494651091	C	T	0.807929
1A	1A_494670077	494670077	C	T	0.80217
1A	1A_494673994	494673994	G	A	0.80217
1A	1A_494677512	494677512	G	A	0.80217
1A	1A_494679684	494679684	T	C	0.80217
1A	1A_494681553	494681553	G	A	0.80217
1A	1A_494715184	494715184	G	A	0.80217
1A	1A_494720706	494720706	T	A	0.80217
1A	1A_494725370	494725370	A	G	0.80217
1A	1A_494728450	494728450	G	A	0.807929
1A	1A_494794885	494794885	A	G	0.822848
1A	1A_494811527	494811527	A	G	0.807226
1A	1A_494821474	494821474	T	C	0.80504
1A	1A_494852523	494852523	G	A	0.813925
1A	1A_494882128	494882128	T	C	0.813925
1A	1A_494890232	494890232	T	C	0.809477
1A	1A_494937402	494937402	G	A	0.813925
1A	1A_494940943	494940943	T	A	0.809477
1A	1A_494948932	494948932	G	A	0.809477
1A	1A_494954527	494954527	C	G	0.813925
1A	1A_494988553	494988553	C	T	0.80041
1A	1A_495002768	495002768	T	C	0.813925
1A	1A_495013269	495013269	G	A	0.813925
1A	1A_495034427	495034427	A	C	0.813925
1A	1A_495035986	495035986	T	C	0.813925
1A	1A_495038946	495038946	A	G	0.813925
1A	1A_495045338	495045338	T	C	0.80041
1A	1A_495059534	495059534	A	G	0.809477
1A	1A_495077905	495077905	C	T	0.809477
1A	1A_495102198	495102198	T	C	0.809477
1A	1A_495114077	495114077	G	A	0.813925
1A	1A_495120254	495120254	A	G	0.813925
1A	1A_495124271	495124271	A	G	0.813925
1A	1A_495127843	495127843	A	G	0.813925
1A	1A_495134066	495134066	A	G	0.813925
1A	1A_495160473	495160473	T	C	0.809477
1A	1A_495175592	495175592	C	T	0.807929
1A	1A_495184561	495184561	C	T	0.809477
1A	1A_495201969	495201969	G	A	0.807929
1A	1A_495290332	495290332	T	C	0.807929
1A	1A_506770726	506770726	A	C	0.78347
1A	1A_506954771	506954771	A	G	0.758552
1B	1B_581671340	581671340	A	G	0.771036
1B	1B_581694451	581694451	C	G	0.771036
1B	1B_581822161	581822161	G	A	0.771036
1B	1B_581920641	581920641	G	T	0.777194
1B	1B_581995944	581995944	C	T	0.771036
1B	1B_582400779	582400779	C	T	0.758552
1D	1D_205022667	205022667	A	G	0.80871
1D	1D_205265826	205265826	T	C	0.80871
1D	1D_207384017	207384017	A	G	0.764825
1D	1D_210754671	210754671	A	G	0.796431
1D	1D_211133322	211133322	A	C	0.796431
1D	1D_213306526	213306526	T	C	0.771531
1D	1D_215694170	215694170	A	C	0.80871
1D	1D_216340262	216340262	A	G	0.80871
1D	1D_216531516	216531516	C	T	0.80871
1D	1D_220643560	220643560	C	T	0.802585
1D	1D_222006261	222006261	T	C	0.797503
1D	1D_237232309	237232309	C	G	0.763956
1D	1D_239964272	239964272	A	G	0.763956
1D	1D_246217715	246217715	A	G	0.755901
1D	1D_249571018	249571018	A	G	0.758756
1D	1D_378486098	378486098	C	T	0.758633
1D	1D_378550073	378550073	G	C	0.758633
1D	1D_378573781	378573781	T	A	0.758633
1D	1D_378728258	378728258	T	C	0.758633
1D	1D_378911714	378911714	C	A	0.765031
2A	2A_697725419	697725419	T	C	0.778211
2A	2A_707144854	707144854	T	C	0.856969
2A	2A_707415410	707415410	A	G	0.880114
2A	2A_707483302	707483302	A	G	0.880114
2A	2A_707599849	707599849	A	C	0.880114
2A	2A_714341348	714341348	A	G	0.84603
2A	2A_714431043	714431043	A	G	0.84603
2A	2A_714442141	714442141	T	C	0.840522
2A	2A_714514541	714514541	A	G	0.84603
2A	2A_714532365	714532365	T	C	0.840522
2A	2A_714538405	714538405	G	A	0.840522
2A	2A_714559497	714559497	A	G	0.84603
2A	2A_714615602	714615602	A	G	0.84603
2A	2A_714628053	714628053	G	C	0.84603
2A	2A_714685759	714685759	A	G	0.840522
2A	2A_714730789	714730789	A	G	0.84603
2A	2A_714756206	714756206	C	T	0.84603
2A	2A_714774145	714774145	A	G	0.84603
2A	2A_714842045	714842045	G	C	0.84603
2A	2A_714849371	714849371	C	G	0.840522
2A	2A_714852105	714852105	T	C	0.84603
2A	2A_714944294	714944294	C	T	0.84603
2A	2A_714993633	714993633	A	G	0.84603
2A	2A_715061414	715061414	A	G	0.84603
2A	2A_715093332	715093332	T	G	0.84603
2A	2A_715115874	715115874	C	G	0.84603
2A	2A_715145018	715145018	A	G	0.840522
2A	2A_715158771	715158771	T	C	0.84603
2A	2A_715166821	715166821	T	C	0.84603
2A	2A_715197097	715197097	T	G	0.84603
2A	2A_715595380	715595380	T	C	0.751877
2A	2A_715643476	715643476	A	G	0.75241
2A	2A_715655106	715655106	A	G	0.758251
2A	2A_715671114	715671114	T	C	0.751877
2A	2A_715680227	715680227	A	G	0.75241
2D	2D_73368579	73368579	A	G	0.777194
3A	3A_643854139	643854139	C	T	0.764397
3A	3A_644449550	644449550	A	G	0.752666
3A	3A_644607858	644607858	A	G	0.750631
3A	3A_646603214	646603214	T	C	0.764397
3A	3A_688584474	688584474	A	G	0.806095
3A	3A_714457839	714457839	C	T	0.761747
3A	3A_714465277	714465277	T	C	0.775695
3A	3A_714469449	714469449	G	A	0.775695
3A	3A_714482746	714482746	C	T	0.769783
5A	5A_22609741	22609741	T	A	0.773754
5A	5A_25935948	25935948	C	T	0.764304
5A	5A_26229991	26229991	T	C	0.796308
5A	5A_26468865	26468865	G	T	0.760201
5A	5A_26804853	26804853	T	C	0.760201
5A	5A_27112946	27112946	A	G	0.760201
5A	5A_27634424	27634424	C	T	0.778384
5A	5A_703145132	703145132	G	T	0.785338
5A	5A_703188460	703188460	T	C	0.760482
5A	5A_703194312	703194312	C	T	0.75555
5A	5A_703234716	703234716	G	A	0.785338
5A	5A_703371353	703371353	C	T	0.785338
5A	5A_703431530	703431530	C	T	0.785338
5A	5A_704341171	704341171	A	G	0.78746
5A	5A_706144230	706144230	T	G	0.777724
5A	5A_706156348	706156348	C	G	0.777724
5A	5A_706216740	706216740	G	A	0.771239
5A	5A_706228891	706228891	T	C	0.76861
5A	5A_706234568	706234568	C	T	0.777724
5A	5A_706240011	706240011	C	T	0.764397
5A	5A_706246736	706246736	G	A	0.769226
5A	5A_706268047	706268047	C	G	0.773327
5A	5A_706301143	706301143	A	G	0.773118
5A	5A_706404245	706404245	C	G	0.777724
5A	5A_706420139	706420139	T	A	0.777724
5A	5A_706423299	706423299	G	A	0.78234
5A	5A_706429911	706429911	G	A	0.76861
5A	5A_707981885	707981885	A	C	0.773118
5A	5A_707993831	707993831	T	C	0.777724
5A	5A_708016626	708016626	C	T	0.773118
5A	5A_708022398	708022398	C	T	0.769226
5A	5A_708184002	708184002	G	C	0.773327
5A	5A_708357324	708357324	T	C	0.773327
5A	5A_708376067	708376067	A	G	0.777724
5A	5A_708395786	708395786	G	A	0.76861
5A	5A_708429019	708429019	A	G	0.764397
5A	5A_708445197	708445197	A	G	0.769226
5A	5A_708451652	708451652	G	A	0.764397
5A	5A_708454397	708454397	A	G	0.777724
5A	5A_708494856	708494856	T	A	0.777724
5A	5A_708710943	708710943	C	T	0.782795
5A	5A_708750841	708750841	C	A	0.773327
5A	5A_708753579	708753579	A	G	0.773327
5A	5A_708765865	708765865	A	G	0.773327
5A	5A_708768517	708768517	G	A	0.756956
5A	5A_708801857	708801857	G	A	0.76861
5A	5A_708806941	708806941	T	C	0.76861
5A	5A_708813169	708813169	G	A	0.777724
5A	5A_708827802	708827802	A	G	0.786967
5A	5A_708831798	708831798	A	G	0.786967
5A	5A_708837617	708837617	G	A	0.773327
5A	5A_708847079	708847079	T	G	0.786967
5A	5A_709098762	709098762	C	T	0.786967
5A	5A_709212278	709212278	T	G	0.786967
5B	5B_7036472	7036472	A	G	0.754529
5B	5B_7039426	7039426	A	G	0.773327
5B	5B_531278332	531278332	A	G	0.750227
5B	5B_531300061	531300061	T	C	0.752542
5B	5B_531357250	531357250	T	C	0.750227
5B	5B_531590700	531590700	A	G	0.759828
5B	5B_531593040	531593040	T	C	0.755557
5B	5B_531596054	531596054	G	A	0.774249
5B	5B_531602433	531602433	G	A	0.759828
5B	5B_531611006	531611006	A	C	0.759828
5B	5B_531630547	531630547	C	G	0.755557
5B	5B_531814970	531814970	G	C	0.759828
5B	5B_531817759	531817759	A	G	0.759828
5B	5B_532181201	532181201	G	A	0.759828
5B	5B_532191512	532191512	A	G	0.750227
5B	5B_532533625	532533625	A	C	0.759828
5B	5B_532618516	532618516	T	C	0.750227
5B	5B_532695470	532695470	G	T	0.750227
5B	5B_532817014	532817014	C	T	0.750227
5D	5D_345584345	345584345	A	G	0.764849
5D	5D_354015849	354015849	C	T	0.765329
5D	5D_355215245	355215245	A	G	0.772352
5D	5D_355297589	355297589	T	G	0.771188
5D	5D_355499643	355499643	G	T	0.758844
5D	5D_398568812	398568812	C	G	0.79838
5D	5D_430562554	430562554	A	G	0.772384
5D	5D_431097652	431097652	T	C	0.772384
5D	5D_432061330	432061330	G	A	0.869536
5D	5D_432146493	432146493	G	C	0.869536
5D	5D_438374643	438374643	G	A	0.86583
7B	7B_180081799	180081799	A	C	0.808137
7B	7B_184366533	184366533	A	G	0.768019
7B	7B_190458055	190458055	T	C	0.792608
7B	7B_230812483	230812483	T	C	0.755182
7B	7B_251866430	251866430	T	A	0.863361
7B	7B_253200579	253200579	T	C	0.844281
7D	7D_296984922	296984922	A	T	0.759679
7D	7D_366091081	366091081	A	G	0.764977
7D	7D_393863172	393863172	G	A	0.789887
